# Supplementary material for: Radar-Based Road Surface Classification Using Range-Fast Fourier Transform Learning Models
Source: Sensors (Basel). 2025 Sep 12;25(18):5697. doi: 10.3390/s25185697 (PMC12473171; doi:10.3390/s25185697)
Supplement: Supplementary file 1 [file sensors-25-05697-s001.zip]

Archive with 1 entries (1 files):
- sensors-3840651-supplementary.xlsx
