# Supplementary material for: Radar-Based Road Surface Classification Using Range-Fast Fourier Transform Learning Models
Source: Sensors (Basel). 2025 Sep 12;25(18):5697. doi: 10.3390/s25185697 (PMC12473171; doi:10.3390/s25185697)
Supplement: Supplementary file 1 [file sensors-25-05697-s001.zip › sensors-3840651-supplementary.xlsx]

## Sheet: Asphalt_dataset
mean_db	max_db	std_db	median_db	mode_db	file	label
74.5036	82.0485	6.13903	73.9546	64.985	radar_0_20250701_112732.pcap	dry
78.4677	92.5786	10.8809	77.3882	59.9796	radar_0_20250702_165220.pcap	dry
78.5037	93.4163	11.0421	76.1959	60.8932	radar_0_20250702_165948.pcap	dry
73.7718	84.4485	7.90556	72.2073	61.4205	radar_0_20250702_170736.pcap	dry
78.5564	91.6554	10.1176	78.4483	61.9476	radar_0_20250703_151605.pcap	dry
73.7447	84.482	7.77169	76.9293	63.4695	radar_0_20250703_152449.pcap	dry
76.9942	88.9499	8.48482	77.0085	63.4579	radar_0_20250703_153206.pcap	dry
71.823	77.2535	4.37678	72.8498	63.5501	radar_0_20250707_124242.pcap	dry
78.787	90.9923	9.15429	78.2059	63.4653	radar_0_20250707_125100.pcap	dry
75.2941	87.0188	8.22021	77.2174	63.8157	radar_0_20250707_125817.pcap	dry
77.1623	85.9004	7.42198	79.1929	63.5147	radar_0_20250716_155608.pcap	dry
78.9486	93.9539	10.4524	77.1797	64.8245	radar_0_20250716_164949.pcap	dry
77.6719	90.0451	9.04492	77.2201	62.9583	radar_0_20250818_131013.pcap	dry
79.6337	91.7348	9.2418	80.403	64.5405	radar_100_20250716_162000.pcap	dry
79.6479	91.701	9.30702	80.4897	64.9413	radar_100_20250818_133325.pcap	dry
79.6135	91.7327	9.26525	80.4123	64.484	radar_101_20250716_162014.pcap	dry
79.66	91.69	9.26587	80.4311	65.0312	radar_101_20250818_133339.pcap	dry
79.621	91.7351	9.26455	80.4208	64.4554	radar_102_20250716_162027.pcap	dry
77.3717	85.326	7.11496	78.534	64.1431	radar_102_20250818_133353.pcap	dry
79.6109	91.733	9.27688	80.4144	64.4283	radar_103_20250716_162041.pcap	dry
77.7404	85.9452	7.21298	79.016	64.6641	radar_103_20250818_133406.pcap	dry
79.6375	91.7319	9.24321	80.4237	64.5158	radar_104_20250716_162055.pcap	dry
77.7229	85.9496	7.23162	79.0026	64.6406	radar_104_20250818_133420.pcap	dry
79.6131	91.7334	9.27428	80.4296	64.4449	radar_105_20250716_162108.pcap	dry
77.7202	85.9429	7.23252	79.0098	64.6365	radar_105_20250818_133434.pcap	dry
79.6337	91.7325	9.24517	80.425	64.5392	radar_106_20250716_162122.pcap	dry
77.7233	85.9428	7.21758	79.0007	64.6598	radar_106_20250818_133447.pcap	dry
79.6245	91.7311	9.25828	80.4308	64.509	radar_107_20250716_162136.pcap	dry
77.7021	85.9391	7.24908	78.995	64.5632	radar_107_20250818_133501.pcap	dry
79.6216	91.7266	9.26295	80.4432	64.4712	radar_108_20250716_162149.pcap	dry
77.7064	85.9478	7.25357	78.9992	64.5564	radar_108_20250818_133515.pcap	dry
79.6274	91.7271	9.25288	80.4465	64.5228	radar_109_20250716_162203.pcap	dry
77.7296	85.9456	7.21638	79.0015	64.6404	radar_109_20250818_133528.pcap	dry
78.4302	92.4797	10.8261	77.3507	60.0323	radar_10_20250702_165442.pcap	dry
78.2237	93.1837	11.1269	76.0154	60.1931	radar_10_20250702_170209.pcap	dry
73.8406	84.6019	7.96525	72.2674	61.574	radar_10_20250702_170957.pcap	dry
78.5754	91.5847	9.90174	78.0744	62.2021	radar_10_20250703_151826.pcap	dry
73.9156	84.6586	7.76942	77.0876	63.5255	radar_10_20250703_152710.pcap	dry
77.0952	88.9875	8.37619	76.9351	63.7737	radar_10_20250703_153428.pcap	dry
71.6285	77.2131	4.33958	72.7783	63.5347	radar_10_20250707_124504.pcap	dry
78.7674	91.0015	9.17518	78.1481	63.394	radar_10_20250707_125322.pcap	dry
75.3124	87.0778	8.24909	77.1969	63.8224	radar_10_20250707_130039.pcap	dry
77.1652	85.8525	7.36244	79.1787	63.6677	radar_10_20250716_155829.pcap	dry
77.6685	89.9572	8.97454	77.2528	63.0222	radar_10_20250818_131234.pcap	dry
79.626	91.7254	9.26061	80.4526	64.4659	radar_110_20250716_162217.pcap	dry
77.7189	85.946	7.23115	79.0035	64.635	radar_110_20250818_133542.pcap	dry
79.6385	91.7262	9.23728	80.447	64.5802	radar_111_20250716_162230.pcap	dry
77.7103	85.9434	7.24184	79.0114	64.6091	radar_111_20250818_133556.pcap	dry
79.6215	91.7251	9.26315	80.4539	64.5115	radar_112_20250716_162244.pcap	dry
77.6978	85.9405	7.26304	78.9956	64.5055	radar_112_20250818_133609.pcap	dry
79.6203	91.7223	9.26521	80.4652	64.4825	radar_113_20250716_162258.pcap	dry
77.7021	85.9424	7.25098	78.9931	64.5513	radar_113_20250818_133623.pcap	dry
79.6378	91.7253	9.24667	80.4639	64.527	radar_114_20250716_162311.pcap	dry
77.7085	85.9346	7.24219	79.0035	64.5733	radar_114_20250818_133637.pcap	dry
79.6381	91.7244	9.24219	80.4776	64.5741	radar_115_20250716_162325.pcap	dry
77.709	85.9357	7.24141	79.0008	64.5922	radar_115_20250818_133650.pcap	dry
79.6229	91.7218	9.25531	80.4648	64.5417	radar_116_20250716_162339.pcap	dry
77.6997	85.9359	7.25262	78.9949	64.5515	radar_116_20250818_133704.pcap	dry
79.6338	91.7226	9.25075	80.4741	64.5302	radar_117_20250716_162352.pcap	dry
77.7128	85.9304	7.24101	79.01	64.5716	radar_117_20250818_133718.pcap	dry
79.6332	91.7249	9.25474	80.4754	64.5197	radar_118_20250716_162406.pcap	dry
77.704	85.9267	7.24296	79.0079	64.5907	radar_118_20250818_133731.pcap	dry
79.6223	91.7224	9.26533	80.4762	64.4914	radar_119_20250716_162420.pcap	dry
77.6935	85.9227	7.2614	79.0029	64.5177	radar_119_20250818_133745.pcap	dry
78.422	92.4789	10.8446	77.3362	59.9191	radar_11_20250702_165455.pcap	dry
78.2868	93.19	11.0438	76.0077	60.5194	radar_11_20250702_170223.pcap	dry
73.8306	84.6161	7.96373	72.2506	61.6658	radar_11_20250702_171011.pcap	dry
78.5615	91.5834	9.9219	78.048	62.1013	radar_11_20250703_151840.pcap	dry
73.6947	84.4553	7.79831	76.8912	63.148	radar_11_20250703_152724.pcap	dry
77.1001	88.9868	8.37715	76.9326	63.7339	radar_11_20250703_153441.pcap	dry
71.6232	77.1989	4.32344	72.7841	63.568	radar_11_20250707_124517.pcap	dry
78.7652	90.999	9.18057	78.1512	63.3647	radar_11_20250707_125335.pcap	dry
75.3437	87.0858	8.22596	77.1813	63.8764	radar_11_20250707_130053.pcap	dry
77.1651	85.8515	7.3655	79.1679	63.6487	radar_11_20250716_155843.pcap	dry
77.6386	89.9546	9.00479	77.2331	62.9355	radar_11_20250818_131248.pcap	dry
75.492	84.7425	6.28164	75.827	65.5403	radar_120_20250716_162453.pcap	dry
77.6988	85.9239	7.24495	78.9949	64.5669	radar_120_20250818_133759.pcap	dry
75.4753	84.7016	6.26785	75.7926	65.5211	radar_121_20250716_162507.pcap	dry
77.7031	85.9222	7.24532	79.0024	64.5837	radar_121_20250818_133813.pcap	dry
75.4629	84.6591	6.24659	75.7346	65.528	radar_122_20250716_162521.pcap	dry
77.7049	85.9201	7.23835	78.9991	64.5738	radar_122_20250818_133826.pcap	dry
75.4397	84.6159	6.23577	75.6814	65.5206	radar_123_20250716_162535.pcap	dry
77.6947	85.92	7.25044	79.0119	64.5725	radar_123_20250818_133840.pcap	dry
75.4282	84.5887	6.2238	75.6418	65.5273	radar_124_20250716_162548.pcap	dry
77.6967	85.9154	7.24554	78.999	64.5653	radar_124_20250818_133854.pcap	dry
75.4046	84.573	6.23579	75.6512	65.4912	radar_125_20250716_162602.pcap	dry
77.6995	85.912	7.24042	79.0036	64.5794	radar_125_20250818_133907.pcap	dry
75.4205	84.5566	6.21166	75.622	65.5374	radar_126_20250716_162616.pcap	dry
77.6957	85.9104	7.24068	79.0043	64.5917	radar_126_20250818_133921.pcap	dry
75.412	84.5388	6.20295	75.5908	65.6027	radar_127_20250716_162629.pcap	dry
77.6841	85.9141	7.26002	78.9974	64.5219	radar_127_20250818_133935.pcap	dry
75.4197	84.5461	6.21033	75.6098	65.5558	radar_128_20250716_162643.pcap	dry
77.6973	85.913	7.24991	79.0003	64.5106	radar_128_20250818_133948.pcap	dry
75.4208	84.5472	6.2028	75.6072	65.5611	radar_129_20250716_162657.pcap	dry
77.6852	85.9044	7.25878	79.005	64.5023	radar_129_20250818_134002.pcap	dry
78.4017	92.4622	10.8484	77.3223	59.9031	radar_12_20250702_165509.pcap	dry
78.2323	93.181	11.1132	75.9979	60.2573	radar_12_20250702_170237.pcap	dry
73.8812	84.6256	7.94637	72.2468	61.6232	radar_12_20250702_171025.pcap	dry
78.544	91.5752	9.92849	78.0318	62.0727	radar_12_20250703_151854.pcap	dry
73.8788	84.6509	7.80382	77.08	63.3142	radar_12_20250703_152738.pcap	dry
77.1217	88.9818	8.33551	76.9443	63.8846	radar_12_20250703_153455.pcap	dry
71.602	77.2045	4.33166	72.7669	63.5385	radar_12_20250707_124531.pcap	dry
78.7602	90.9949	9.18155	78.1471	63.3598	radar_12_20250707_125349.pcap	dry
75.362	87.0881	8.21049	77.1977	63.8768	radar_12_20250707_130106.pcap	dry
77.1501	85.8453	7.3721	79.17	63.6507	radar_12_20250716_155856.pcap	dry
77.6734	89.9486	8.94869	77.2376	63.1333	radar_12_20250818_131302.pcap	dry
75.4082	84.5361	6.21155	75.5908	65.5282	radar_130_20250716_162710.pcap	dry
77.6818	85.9043	7.25683	78.9968	64.5083	radar_130_20250818_134016.pcap	dry
75.4186	84.5472	6.21485	75.6032	65.5366	radar_131_20250716_162724.pcap	dry
77.6902	85.9017	7.2553	79.0073	64.4921	radar_131_20250818_134029.pcap	dry
75.4228	84.5563	6.21926	75.6133	65.5137	radar_132_20250716_162738.pcap	dry
77.6804	85.9041	7.26594	78.9937	64.4723	radar_132_20250818_134043.pcap	dry
75.4304	84.555	6.20811	75.6191	65.5515	radar_133_20250716_162751.pcap	dry
77.6925	85.896	7.24361	79.0127	64.5516	radar_133_20250818_134057.pcap	dry
75.4225	84.542	6.20096	75.5944	65.5878	radar_134_20250716_162805.pcap	dry
79.9484	91.1473	8.86462	81.6563	65.8586	radar_134_20250818_134110.pcap	dry
75.4107	84.5365	6.21777	75.5912	65.5033	radar_135_20250716_162819.pcap	dry
75.8149	82.9182	6.0857	77.2144	64.9065	radar_135_20250818_134124.pcap	dry
75.4301	84.5456	6.20288	75.6112	65.5622	radar_136_20250716_162832.pcap	dry
75.8614	83.0279	6.09032	77.2307	65.0014	radar_136_20250818_134138.pcap	dry
75.4245	84.5419	6.20468	75.5867	65.5447	radar_137_20250716_162846.pcap	dry
75.8717	83.096	6.11598	77.2084	64.9757	radar_137_20250818_134151.pcap	dry
75.4201	84.5512	6.21772	75.6087	65.5312	radar_138_20250716_162900.pcap	dry
75.8853	83.1362	6.12967	77.2146	64.9382	radar_138_20250818_134205.pcap	dry
75.435	84.5495	6.1986	75.5887	65.5853	radar_139_20250716_162913.pcap	dry
75.8903	83.2037	6.16227	77.2129	64.9095	radar_139_20250818_134219.pcap	dry
78.3959	92.4477	10.8428	77.3031	59.8832	radar_13_20250702_165523.pcap	dry
78.5005	93.3853	11.0032	76.1896	61.0067	radar_13_20250702_170250.pcap	dry
73.8753	84.6296	7.94966	72.2325	61.6728	radar_13_20250702_171038.pcap	dry
78.5449	91.5811	9.9035	77.8786	62.1209	radar_13_20250703_151907.pcap	dry
73.6902	84.4374	7.78398	76.8627	63.1843	radar_13_20250703_152751.pcap	dry
77.1097	88.9794	8.34946	76.9479	63.8626	radar_13_20250703_153509.pcap	dry
71.6257	77.1984	4.33228	72.7995	63.5383	radar_13_20250707_124545.pcap	dry
78.7599	90.9946	9.18274	78.1534	63.3574	radar_13_20250707_125403.pcap	dry
75.34	87.0903	8.2291	77.2024	63.917	radar_13_20250707_130120.pcap	dry
77.1328	85.8383	7.38915	79.1633	63.5742	radar_13_20250716_155910.pcap	dry
77.6409	89.9452	8.99597	77.2608	62.9571	radar_13_20250818_131315.pcap	dry
75.4295	84.5486	6.20187	75.5899	65.5722	radar_140_20250716_162927.pcap	dry
75.9275	83.2389	6.13278	77.2003	65.0243	radar_140_20250818_134232.pcap	dry
75.4328	84.5628	6.21449	75.6127	65.5434	radar_141_20250716_162941.pcap	dry
75.9334	83.289	6.16853	77.2188	64.9355	radar_141_20250818_134246.pcap	dry
75.4313	84.5681	6.22341	75.6114	65.5106	radar_142_20250716_162954.pcap	dry
75.9391	83.3162	6.17497	77.1973	64.9181	radar_142_20250818_134300.pcap	dry
75.442	84.5727	6.21648	75.6203	65.5306	radar_143_20250716_163008.pcap	dry
75.9529	83.3463	6.18528	77.2274	64.9439	radar_143_20250818_134313.pcap	dry
75.4425	84.5841	6.22024	75.6325	65.5537	radar_144_20250716_163022.pcap	dry
75.9664	83.3689	6.16814	77.1955	65.024	radar_144_20250818_134327.pcap	dry
75.4464	84.5799	6.21423	75.6218	65.5414	radar_145_20250716_163035.pcap	dry
75.9629	83.4027	6.20894	77.1926	64.8736	radar_145_20250818_134341.pcap	dry
75.453	84.5893	6.21377	75.6413	65.5787	radar_146_20250716_163049.pcap	dry
75.9713	83.4401	6.21727	77.2034	64.909	radar_146_20250818_134354.pcap	dry
75.441	84.5887	6.22601	75.6327	65.5477	radar_147_20250716_163103.pcap	dry
75.9872	83.4534	6.2093	77.2151	64.9459	radar_147_20250818_134408.pcap	dry
75.4441	84.5948	6.2317	75.6493	65.5381	radar_148_20250716_163117.pcap	dry
75.997	83.4817	6.21633	77.2089	64.9631	radar_148_20250818_134422.pcap	dry
75.4578	84.61	6.23316	75.6509	65.5514	radar_149_20250716_163130.pcap	dry
76.0043	83.4971	6.22136	77.2102	64.9638	radar_149_20250818_134435.pcap	dry
78.371	92.4391	10.8521	77.2631	59.8903	radar_14_20250702_165536.pcap	dry
78.236	93.1678	11.0971	76.0126	60.2659	radar_14_20250702_170304.pcap	dry
73.8444	84.6192	7.97122	72.2329	61.583	radar_14_20250702_171052.pcap	dry
78.5362	91.581	9.90898	77.87	62.1335	radar_14_20250703_151921.pcap	dry
73.887	84.6353	7.78199	77.0487	63.3451	radar_14_20250703_152805.pcap	dry
77.1112	88.9767	8.34378	76.9348	63.8645	radar_14_20250703_153522.pcap	dry
71.6188	77.2223	4.3443	72.7812	63.5067	radar_14_20250707_124558.pcap	dry
78.7716	90.9917	9.15865	78.1345	63.4201	radar_14_20250707_125416.pcap	dry
75.3353	87.0855	8.23268	77.1921	63.8374	radar_14_20250707_130134.pcap	dry
77.1435	85.8322	7.37655	79.1631	63.5648	radar_14_20250716_155924.pcap	dry
77.6556	89.9435	8.97565	77.246	63.0057	radar_14_20250818_131329.pcap	dry
75.5186	85.9873	7.41493	77.2827	64.783	radar_150_20250716_163204.pcap	dry
75.9898	83.5165	6.26051	77.2081	64.8359	radar_150_20250818_134449.pcap	dry
70.6191	77.272	3.71104	70.8171	65.5293	radar_151_20250716_163218.pcap	dry
76.0113	83.5236	6.22668	77.2191	64.9613	radar_151_20250818_134503.pcap	dry
70.6031	77.2642	3.70081	70.7735	65.5465	radar_152_20250716_163231.pcap	dry
76.0083	83.5438	6.24605	77.1968	64.9209	radar_152_20250818_134516.pcap	dry
70.5707	77.2769	3.71691	70.7751	65.5147	radar_153_20250716_163245.pcap	dry
76.0328	83.5703	6.23432	77.1916	64.9728	radar_153_20250818_134530.pcap	dry
70.5807	77.2506	3.69313	70.8269	65.5375	radar_154_20250716_163259.pcap	dry
76.0234	83.5785	6.24791	77.1941	64.9559	radar_154_20250818_134544.pcap	dry
70.5866	77.2738	3.68963	70.8544	65.6163	radar_155_20250716_163312.pcap	dry
76.0259	83.5957	6.25409	77.1865	64.9317	radar_155_20250818_134557.pcap	dry
70.5864	77.2565	3.68372	70.7658	65.592	radar_156_20250716_163326.pcap	dry
76.0648	83.6239	6.23845	77.2309	64.9959	radar_156_20250818_134611.pcap	dry
70.5908	77.2729	3.68491	70.7516	65.6196	radar_157_20250716_163340.pcap	dry
76.0468	83.6402	6.26903	77.1979	64.92	radar_157_20250818_134625.pcap	dry
70.5746	77.2457	3.68476	70.7417	65.5769	radar_158_20250716_163353.pcap	dry
76.0417	83.6518	6.27334	77.1959	64.928	radar_158_20250818_134639.pcap	dry
70.5651	77.2526	3.67932	70.7494	65.6202	radar_159_20250716_163407.pcap	dry
76.057	83.6805	6.26861	77.2103	64.9784	radar_159_20250818_134652.pcap	dry
78.3747	92.4241	10.8292	77.2524	59.9417	radar_15_20250702_165550.pcap	dry
78.2412	93.1728	11.0924	76.0071	60.3031	radar_15_20250702_170318.pcap	dry
73.8688	84.6251	7.93664	72.2137	61.7465	radar_15_20250702_171106.pcap	dry
78.5372	91.5755	9.90693	77.8576	62.0524	radar_15_20250703_151935.pcap	dry
73.6909	84.439	7.79022	76.8831	63.184	radar_15_20250703_152819.pcap	dry
77.1117	88.9772	8.33941	76.939	63.8924	radar_15_20250703_153536.pcap	dry
71.5935	77.2138	4.35723	72.7643	63.4119	radar_15_20250707_124612.pcap	dry
78.7653	90.9915	9.16645	78.1396	63.4201	radar_15_20250707_125430.pcap	dry
75.3431	87.091	8.23796	77.2053	63.7925	radar_15_20250707_130147.pcap	dry
77.1312	85.8302	7.38622	79.1659	63.599	radar_15_20250716_155937.pcap	dry
77.6588	89.9411	8.9648	77.2494	63.0744	radar_15_20250818_131343.pcap	dry
70.5586	77.2602	3.68063	70.7081	65.6398	radar_160_20250716_163421.pcap	dry
76.0452	83.6706	6.28509	77.2022	64.896	radar_160_20250818_134706.pcap	dry
70.5702	77.2627	3.67144	70.6539	65.6467	radar_161_20250716_163434.pcap	dry
76.0619	83.6962	6.29082	77.199	64.8967	radar_161_20250818_134720.pcap	dry
70.5537	77.2464	3.66406	70.6116	65.6524	radar_162_20250716_163448.pcap	dry
76.0677	83.6995	6.2775	77.1978	64.9711	radar_162_20250818_134733.pcap	dry
70.5455	77.2579	3.67587	70.5459	65.6468	radar_163_20250716_163502.pcap	dry
76.0702	83.7195	6.28651	77.2086	64.92	radar_163_20250818_134747.pcap	dry
70.561	77.251	3.6709	70.541	65.6958	radar_164_20250716_163516.pcap	dry
76.0856	83.745	6.28268	77.1884	64.9822	radar_164_20250818_134801.pcap	dry
70.5623	77.2607	3.65903	70.5061	65.6831	radar_165_20250716_163529.pcap	dry
76.0802	83.7511	6.29896	77.1965	64.9577	radar_165_20250818_134814.pcap	dry
70.5398	77.2603	3.66855	70.4908	65.6985	radar_166_20250716_163543.pcap	dry
76.0695	83.76	6.32064	77.2115	64.8957	radar_166_20250818_134828.pcap	dry
70.5494	77.2612	3.66236	70.5811	65.6976	radar_167_20250716_163557.pcap	dry
76.0883	83.7754	6.30445	77.1826	64.9286	radar_167_20250818_134842.pcap	dry
70.5488	77.25	3.65325	70.4447	65.7386	radar_168_20250716_163610.pcap	dry
76.0841	83.8102	6.33428	77.1872	64.8733	radar_168_20250818_134855.pcap	dry
70.5468	77.2472	3.65816	70.5495	65.7341	radar_169_20250716_163624.pcap	dry
76.1038	83.8073	6.30802	77.2025	64.9596	radar_169_20250818_134909.pcap	dry
78.374	92.4145	10.822	77.2465	59.9328	radar_16_20250702_165604.pcap	dry
78.4607	93.3862	11.0802	76.193	60.6119	radar_16_20250702_170331.pcap	dry
73.8838	84.628	7.94994	72.2017	61.5954	radar_16_20250702_171119.pcap	dry
78.5332	91.5627	9.88707	77.8315	62.123	radar_16_20250703_151948.pcap	dry
73.6589	84.4421	7.83153	76.8742	62.9677	radar_16_20250703_152832.pcap	dry
77.1454	88.9814	8.30825	76.9223	63.9541	radar_16_20250703_153550.pcap	dry
71.6217	77.2073	4.3308	72.8116	63.5157	radar_16_20250707_124626.pcap	dry
78.7642	90.9891	9.16847	78.1375	63.3939	radar_16_20250707_125444.pcap	dry
75.3405	87.0863	8.22133	77.1724	63.9093	radar_16_20250707_130201.pcap	dry
77.128	85.8221	7.38551	79.168	63.5912	radar_16_20250716_155951.pcap	dry
77.6424	89.9419	8.98923	77.2347	62.9621	radar_16_20250818_131356.pcap	dry
70.5236	77.2547	3.67491	70.5129	65.685	radar_170_20250716_163638.pcap	dry
76.107	83.8139	6.31319	77.1942	64.9205	radar_170_20250818_134923.pcap	dry
70.5504	77.2491	3.64624	70.5165	65.7453	radar_171_20250716_163651.pcap	dry
76.1174	83.8317	6.30937	77.1953	64.9408	radar_171_20250818_134936.pcap	dry
70.5353	77.2495	3.64783	70.4721	65.7457	radar_172_20250716_163705.pcap	dry
76.0533	83.4391	6.22784	77.1886	64.9241	radar_172_20250818_134950.pcap	dry
70.5521	77.2574	3.63961	70.5391	65.7911	radar_173_20250716_163719.pcap	dry
76.2717	84.0309	6.40541	77.1902	64.846	radar_173_20250818_135004.pcap	dry
70.5254	77.2478	3.63866	70.3825	65.8108	radar_174_20250716_163732.pcap	dry
78.0313	92.0385	9.61462	77.2712	64.8502	radar_174_20250818_135017.pcap	dry
70.5319	77.2648	3.65308	70.5717	65.7769	radar_175_20250716_163746.pcap	dry
79.3133	91.7637	9.34773	77.8584	63.8427	radar_175_20250818_135031.pcap	dry
70.5537	77.2528	3.64892	70.595	65.7416	radar_176_20250716_163800.pcap	dry
79.3516	91.8562	9.37341	77.9329	63.8732	radar_176_20250818_135045.pcap	dry
70.5399	77.2565	3.64777	70.4752	65.753	radar_177_20250716_163813.pcap	dry
79.3443	91.855	9.37836	77.9278	63.8761	radar_177_20250818_135058.pcap	dry
70.5409	77.2568	3.64769	70.5373	65.7579	radar_178_20250716_163827.pcap	dry
79.3309	91.8479	9.38629	77.9228	63.843	radar_178_20250818_135112.pcap	dry
70.5348	77.2538	3.65722	70.5854	65.7352	radar_179_20250716_163841.pcap	dry
79.3527	91.8502	9.36392	77.9456	63.9106	radar_179_20250818_135126.pcap	dry
78.3876	92.4041	10.7825	77.2191	60.0787	radar_17_20250702_165618.pcap	dry
78.2708	93.1721	11.0462	76.0057	60.4643	radar_17_20250702_170345.pcap	dry
73.8324	84.5957	7.98308	72.1714	61.4778	radar_17_20250702_171133.pcap	dry
78.5159	91.5662	9.92344	77.832	61.968	radar_17_20250703_152002.pcap	dry
73.6935	84.4459	7.79074	76.8767	63.1499	radar_17_20250703_152846.pcap	dry
77.1143	88.9791	8.35456	76.9465	63.8042	radar_17_20250703_153603.pcap	dry
71.5877	77.2202	4.36993	72.8015	63.4015	radar_17_20250707_124639.pcap	dry
78.7695	90.9875	9.15908	78.1292	63.4202	radar_17_20250707_125457.pcap	dry
75.3419	87.0911	8.23456	77.205	63.8322	radar_17_20250707_130215.pcap	dry
77.1642	85.8147	7.32625	79.1562	63.7098	radar_17_20250716_160005.pcap	dry
77.6879	89.9383	8.92941	77.2376	63.1604	radar_17_20250818_131410.pcap	dry
70.5333	77.2529	3.64775	70.4616	65.773	radar_180_20250716_163914.pcap	dry
79.3554	91.8468	9.3553	77.941	63.9286	radar_180_20250818_135139.pcap	dry
70.5943	77.257	3.45166	70.0854	66.1209	radar_181_20250716_163928.pcap	dry
79.3454	91.8471	9.37272	77.9551	63.8565	radar_181_20250818_135153.pcap	dry
78.7224	90.8912	8.19165	77.2735	68.7981	radar_182_20250716_163942.pcap	dry
79.3418	91.849	9.38456	77.9514	63.7821	radar_182_20250818_135207.pcap	dry
78.7231	90.908	8.19382	77.2445	68.8157	radar_183_20250716_163955.pcap	dry
79.3529	91.8536	9.36839	77.964	63.8863	radar_183_20250818_135220.pcap	dry
78.7577	90.915	8.16733	77.2732	68.8726	radar_184_20250716_164009.pcap	dry
79.3442	91.8571	9.38214	77.9636	63.8434	radar_184_20250818_135234.pcap	dry
78.7456	90.9103	8.17336	77.2594	68.8575	radar_185_20250716_164023.pcap	dry
79.3403	91.8557	9.38922	77.9522	63.8028	radar_185_20250818_135248.pcap	dry
78.7442	90.9083	8.17394	77.2629	68.8415	radar_186_20250716_164037.pcap	dry
79.3415	91.8575	9.3842	77.9499	63.8382	radar_186_20250818_135301.pcap	dry
78.7353	90.9005	8.17241	77.254	68.8718	radar_187_20250716_164050.pcap	dry
79.3434	91.8619	9.38854	77.9574	63.8116	radar_187_20250818_135315.pcap	dry
78.7317	90.893	8.17317	77.2749	68.8382	radar_188_20250716_164104.pcap	dry
79.3439	91.8656	9.39507	77.9609	63.8025	radar_188_20250818_135329.pcap	dry
78.7226	90.8894	8.17726	77.2631	68.8731	radar_189_20250716_164118.pcap	dry
79.3467	91.8692	9.39267	77.9613	63.8236	radar_189_20250818_135342.pcap	dry
78.3115	92.3944	10.894	77.2211	59.6471	radar_18_20250702_165631.pcap	dry
78.2776	93.1756	11.046	75.9858	60.4662	radar_18_20250702_170359.pcap	dry
73.8454	84.6209	7.97616	72.1965	61.6099	radar_18_20250702_171147.pcap	dry
78.5263	91.5606	9.8865	77.8007	62.076	radar_18_20250703_152016.pcap	dry
73.7044	84.4627	7.79213	76.8641	63.1997	radar_18_20250703_152900.pcap	dry
76.9472	88.7684	8.3019	76.7648	63.7784	radar_18_20250703_153617.pcap	dry
71.5833	77.2097	4.3581	72.7634	63.4338	radar_18_20250707_124653.pcap	dry
78.7566	90.9882	9.17283	78.1328	63.3927	radar_18_20250707_125511.pcap	dry
75.3222	87.0878	8.2512	77.1909	63.789	radar_18_20250707_130228.pcap	dry
77.1262	85.8099	7.37512	79.1496	63.5727	radar_18_20250716_160018.pcap	dry
77.674	89.9408	8.94856	77.2606	63.1141	radar_18_20250818_131424.pcap	dry
78.7255	90.89	8.17866	77.2681	68.8986	radar_190_20250716_164131.pcap	dry
79.3248	91.8673	9.42168	77.9606	63.7049	radar_190_20250818_135356.pcap	dry
78.7299	90.8874	8.17056	77.2712	68.8955	radar_191_20250716_164145.pcap	dry
79.34	91.8686	9.39917	77.9628	63.7841	radar_191_20250818_135410.pcap	dry
78.7154	90.8803	8.18107	77.2812	68.8483	radar_192_20250716_164159.pcap	dry
79.3416	91.872	9.39518	77.9681	63.8438	radar_192_20250818_135423.pcap	dry
78.7182	90.877	8.17132	77.268	68.8817	radar_193_20250716_164212.pcap	dry
79.3362	91.8735	9.4076	77.9691	63.7736	radar_193_20250818_135437.pcap	dry
78.7268	90.8807	8.16572	77.2753	68.8586	radar_194_20250716_164226.pcap	dry
79.3488	91.8722	9.39213	77.965	63.8185	radar_194_20250818_135451.pcap	dry
78.7249	90.8728	8.15829	77.2767	68.8917	radar_195_20250716_164240.pcap	dry
79.363	91.8784	9.37309	77.9598	63.8944	radar_195_20250818_135504.pcap	dry
78.7152	90.8705	8.1674	77.2604	68.8802	radar_196_20250716_164253.pcap	dry
79.3567	91.8793	9.38666	77.9752	63.8542	radar_196_20250818_135518.pcap	dry
78.6963	90.8657	8.1811	77.279	68.8593	radar_197_20250716_164307.pcap	dry
79.3598	91.8801	9.38863	77.9752	63.8194	radar_197_20250818_135532.pcap	dry
78.7075	90.8659	8.16786	77.2722	68.8972	radar_198_20250716_164321.pcap	dry
79.3574	91.8831	9.39083	77.9644	63.8196	radar_198_20250818_135545.pcap	dry
78.6974	90.8641	8.17634	77.27	68.8543	radar_199_20250716_164334.pcap	dry
79.3694	92.0765	9.48332	77.67	63.7709	radar_199_20250818_135559.pcap	dry
78.317	92.3856	10.8686	77.1929	59.7161	radar_19_20250702_165645.pcap	dry
78.2206	93.1792	11.1379	76.015	60.0957	radar_19_20250702_170413.pcap	dry
73.6769	84.4353	7.97037	72.0112	61.2972	radar_19_20250702_171200.pcap	dry
78.5218	91.556	9.88435	77.7647	62.0931	radar_19_20250703_152029.pcap	dry
73.72	84.4562	7.76932	76.8693	63.216	radar_19_20250703_152913.pcap	dry
77.1271	88.9725	8.32895	76.9374	63.8725	radar_19_20250703_153631.pcap	dry
71.598	77.215	4.32327	72.7617	63.5322	radar_19_20250707_124707.pcap	dry
78.7431	90.9796	9.18065	78.1239	63.3668	radar_19_20250707_125525.pcap	dry
75.3481	87.0865	8.22303	77.1991	63.9218	radar_19_20250707_130242.pcap	dry
77.1352	85.8071	7.35733	79.1451	63.639	radar_19_20250716_160032.pcap	dry
77.6854	89.9402	8.93553	77.2437	63.1404	radar_19_20250818_131437.pcap	dry
74.4882	82.0557	6.16934	73.9401	64.9487	radar_1_20250701_112755.pcap	dry
78.4828	92.5614	10.8304	77.371	60.169	radar_1_20250702_165238.pcap	dry
78.4915	93.4029	11.042	76.2116	60.911	radar_1_20250702_170006.pcap	dry
73.7051	84.4165	7.94449	72.1152	61.2646	radar_1_20250702_170754.pcap	dry
78.5923	91.7434	10.1413	78.4171	61.9877	radar_1_20250703_151623.pcap	dry
73.7457	84.506	7.79359	76.9008	63.3188	radar_1_20250703_152507.pcap	dry
76.9938	88.9267	8.44783	76.9838	63.5398	radar_1_20250703_153225.pcap	dry
71.7595	77.2466	4.3897	72.8291	63.4285	radar_1_20250707_124300.pcap	dry
78.7969	90.9891	9.13154	78.1853	63.5365	radar_1_20250707_125118.pcap	dry
75.3305	87.0385	8.19749	77.1892	63.8581	radar_1_20250707_125836.pcap	dry
77.1918	85.9031	7.38134	79.1929	63.6441	radar_1_20250716_155626.pcap	dry
78.9619	93.9429	10.431	77.1848	64.818	radar_1_20250716_165007.pcap	dry
77.6726	90.0495	9.05603	77.2329	62.8986	radar_1_20250818_131031.pcap	dry
78.7094	90.8799	8.18091	77.2662	68.869	radar_200_20250716_164348.pcap	dry
78.6353	89.3363	9.23038	81.2528	61.7464	radar_200_20250818_135633.pcap	dry
78.7085	90.8816	8.18614	77.2671	68.8199	radar_201_20250716_164402.pcap	dry
78.6331	89.2804	9.17274	81.1849	61.8518	radar_201_20250818_135646.pcap	dry
78.699	90.8806	8.19474	77.2595	68.8403	radar_202_20250716_164415.pcap	dry
78.6306	89.2506	9.13584	81.1286	61.9656	radar_202_20250818_135700.pcap	dry
78.7214	90.8792	8.17047	77.2835	68.8721	radar_203_20250716_164429.pcap	dry
78.6197	89.2296	9.13138	81.1074	61.9439	radar_203_20250818_135714.pcap	dry
78.694	90.8793	8.2021	77.2742	68.7893	radar_204_20250716_164443.pcap	dry
78.5859	89.2098	9.17666	81.0958	61.7347	radar_204_20250818_135728.pcap	dry
78.7063	90.8779	8.18487	77.2704	68.8627	radar_205_20250716_164456.pcap	dry
78.5912	89.1902	9.14165	81.0564	61.8489	radar_205_20250818_135741.pcap	dry
78.701	90.8716	8.18606	77.2875	68.8368	radar_206_20250716_164510.pcap	dry
78.5816	89.1686	9.12758	81.0308	61.9015	radar_206_20250818_135755.pcap	dry
78.7051	90.8721	8.18289	77.2885	68.8709	radar_207_20250716_164524.pcap	dry
78.5919	89.154	9.08747	81.0023	62.0329	radar_207_20250818_135809.pcap	dry
78.6972	90.874	8.19405	77.2846	68.8251	radar_208_20250716_164537.pcap	dry
78.574	89.1367	9.10537	80.98	61.9439	radar_208_20250818_135822.pcap	dry
78.7017	90.8695	8.18356	77.2679	68.8556	radar_209_20250716_164551.pcap	dry
78.5157	89.1173	9.18649	80.9578	61.6226	radar_209_20250818_135836.pcap	dry
78.318	92.3777	10.8551	77.1818	59.7737	radar_20_20250702_165659.pcap	dry
78.48	93.397	11.0593	76.2098	60.7482	radar_20_20250702_170426.pcap	dry
73.8415	84.6324	7.97741	72.1966	61.6703	radar_20_20250702_171214.pcap	dry
78.4906	91.5438	9.90243	77.7422	62.0273	radar_20_20250703_152043.pcap	dry
73.7437	84.4645	7.75687	76.8899	63.3128	radar_20_20250703_152927.pcap	dry
77.1237	88.9632	8.31593	76.9242	63.9444	radar_20_20250703_153644.pcap	dry
71.5666	77.2306	4.36264	72.7563	63.397	radar_20_20250707_124720.pcap	dry
78.7585	90.9766	9.15059	78.1204	63.469	radar_20_20250707_125538.pcap	dry
75.3364	87.0888	8.23372	77.1931	63.8879	radar_20_20250707_130256.pcap	dry
77.1166	85.7993	7.38025	79.1538	63.5582	radar_20_20250716_160046.pcap	dry
77.6772	89.9419	8.9454	77.2522	63.1363	radar_20_20250818_131451.pcap	dry
78.5207	89.1024	9.15486	80.9361	61.71	radar_210_20250818_135850.pcap	dry
78.5352	89.0882	9.11744	80.9117	61.8138	radar_211_20250818_135903.pcap	dry
78.5432	89.0803	9.09386	80.9077	61.9234	radar_212_20250818_135917.pcap	dry
78.5283	89.0654	9.10708	80.8881	61.8465	radar_213_20250818_135931.pcap	dry
78.5225	89.0489	9.0951	80.8649	61.8823	radar_214_20250818_135944.pcap	dry
78.5	89.0458	9.13542	80.8637	61.6803	radar_215_20250818_135958.pcap	dry
78.5299	89.0332	9.06974	80.8514	61.9093	radar_216_20250818_140012.pcap	dry
78.4954	89.0198	9.10968	80.8304	61.7606	radar_217_20250818_140025.pcap	dry
78.4992	89.0071	9.09313	80.8082	61.7979	radar_218_20250818_140039.pcap	dry
78.4915	88.9953	9.08592	80.7913	61.8316	radar_219_20250818_140053.pcap	dry
78.3256	92.3745	10.8405	77.1694	59.7831	radar_21_20250702_165712.pcap	dry
78.2605	93.1933	11.0874	75.9924	60.3414	radar_21_20250702_170440.pcap	dry
73.8623	84.6357	7.96261	72.2074	61.6208	radar_21_20250702_171228.pcap	dry
78.5225	91.5417	9.85398	77.7336	62.1569	radar_21_20250703_152057.pcap	dry
73.7333	84.4491	7.74437	76.8902	63.3348	radar_21_20250703_152941.pcap	dry
77.1311	88.9554	8.30728	76.9552	63.9099	radar_21_20250703_153658.pcap	dry
71.5836	77.2092	4.34206	72.7613	63.4455	radar_21_20250707_124734.pcap	dry
78.7465	90.9749	9.16634	78.1119	63.4025	radar_21_20250707_125552.pcap	dry
75.3316	87.0905	8.23946	77.1815	63.8617	radar_21_20250707_130309.pcap	dry
77.1411	85.8041	7.34507	79.1442	63.6849	radar_21_20250716_160059.pcap	dry
77.684	89.9458	8.93944	77.2527	63.1656	radar_21_20250818_131505.pcap	dry
78.4795	88.9842	9.10518	80.7827	61.7325	radar_220_20250818_140106.pcap	dry
78.4947	88.9747	9.05867	80.7569	61.902	radar_221_20250818_140120.pcap	dry
78.4695	88.9621	9.08525	80.7376	61.8099	radar_222_20250818_140134.pcap	dry
78.4767	88.9542	9.0723	80.7464	61.8234	radar_223_20250818_140147.pcap	dry
78.4718	88.9441	9.06984	80.7296	61.8149	radar_224_20250818_140201.pcap	dry
78.4513	88.9327	9.08064	80.7156	61.7964	radar_225_20250818_140215.pcap	dry
78.4712	88.9202	9.03663	80.6878	61.9258	radar_226_20250818_140228.pcap	dry
78.4477	88.9117	9.0603	80.6819	61.8327	radar_227_20250818_140242.pcap	dry
78.4224	88.903	9.09531	80.6645	61.6918	radar_228_20250818_140256.pcap	dry
78.4435	88.8932	9.05142	80.6434	61.8396	radar_229_20250818_140309.pcap	dry
78.3469	92.3703	10.787	77.1813	60.0569	radar_22_20250702_165726.pcap	dry
78.2298	93.1905	11.1367	76.0105	60.1297	radar_22_20250702_170454.pcap	dry
73.8249	84.637	8.00258	72.2112	61.6019	radar_22_20250702_171241.pcap	dry
78.5064	91.5308	9.86046	77.703	62.1212	radar_22_20250703_152110.pcap	dry
73.998	84.6668	7.66252	77.0961	64.1227	radar_22_20250703_152954.pcap	dry
77.1125	88.9507	8.32521	76.9588	63.8603	radar_22_20250703_153712.pcap	dry
71.5816	77.2292	4.32415	72.7246	63.5187	radar_22_20250707_124748.pcap	dry
78.7566	90.9727	9.15438	78.1083	63.4372	radar_22_20250707_125606.pcap	dry
75.3322	87.0871	8.23718	77.2079	63.8998	radar_22_20250707_130323.pcap	dry
77.1493	85.7984	7.3297	79.1645	63.6985	radar_22_20250716_160113.pcap	dry
77.6989	89.9505	8.93213	77.2664	63.1743	radar_22_20250818_131519.pcap	dry
78.436	88.8866	9.06336	80.6505	61.7662	radar_230_20250818_140323.pcap	dry
78.4509	88.85	9.01727	80.6876	61.8936	radar_231_20250818_140337.pcap	dry
80.2905	91.1927	9.11028	84.0198	65.305	radar_232_20250818_140350.pcap	dry
80.2817	91.2206	9.14485	84.0171	65.2428	radar_233_20250818_140404.pcap	dry
80.2806	91.2248	9.14628	84.0165	65.2553	radar_234_20250818_140418.pcap	dry
80.2836	91.2237	9.13443	84.0113	65.2869	radar_235_20250818_140431.pcap	dry
80.2682	91.2196	9.15505	84.0084	65.2077	radar_236_20250818_140445.pcap	dry
80.2608	91.218	9.15298	84.008	65.2459	radar_237_20250818_140459.pcap	dry
80.2657	91.218	9.14559	84.0065	65.2635	radar_238_20250818_140512.pcap	dry
80.2654	91.2151	9.13961	84.005	65.2487	radar_239_20250818_140526.pcap	dry
78.2994	92.3606	10.865	77.1618	59.6701	radar_23_20250702_165740.pcap	dry
78.2263	93.1899	11.1335	75.9927	60.1512	radar_23_20250702_170507.pcap	dry
73.7632	84.5645	8.00168	72.0809	61.4824	radar_23_20250702_171255.pcap	dry
78.5051	91.524	9.85309	77.6814	62.1395	radar_23_20250703_152124.pcap	dry
73.7863	84.4585	7.67814	76.8689	63.7149	radar_23_20250703_153008.pcap	dry
76.9583	88.736	8.25202	76.7522	63.8713	radar_23_20250703_153726.pcap	dry
71.5608	77.2204	4.34447	72.7515	63.4379	radar_23_20250707_124802.pcap	dry
78.7602	90.9726	9.14902	78.1168	63.4771	radar_23_20250707_125619.pcap	dry
75.3297	87.0873	8.23445	77.1939	63.918	radar_23_20250707_130337.pcap	dry
77.1253	85.7886	7.35523	79.143	63.6227	radar_23_20250716_160127.pcap	dry
77.677	89.9433	8.95571	77.2664	63.0691	radar_23_20250818_131532.pcap	dry
80.2721	91.215	9.12817	84.0088	65.2992	radar_240_20250818_140540.pcap	dry
80.2687	91.2158	9.13655	84.009	65.2565	radar_241_20250818_140554.pcap	dry
80.2437	91.2139	9.15868	84.0056	65.2175	radar_242_20250818_140607.pcap	dry
80.2545	91.2174	9.151	84.0101	65.2477	radar_243_20250818_140621.pcap	dry
80.2625	91.2164	9.13324	84.0071	65.2895	radar_244_20250818_140635.pcap	dry
80.2555	91.215	9.14063	84.0007	65.2344	radar_245_20250818_140648.pcap	dry
80.2586	91.2158	9.14008	84.0127	65.2446	radar_246_20250818_140702.pcap	dry
80.2458	91.2151	9.15343	84.0055	65.1792	radar_247_20250818_140716.pcap	dry
80.2591	91.2193	9.14306	84.0098	65.2177	radar_248_20250818_140729.pcap	dry
80.2496	91.2179	9.1478	84.0125	65.2105	radar_249_20250818_140743.pcap	dry
78.2943	92.3574	10.8648	77.1586	59.7008	radar_24_20250702_165753.pcap	dry
78.5247	93.3989	10.9904	76.2357	61.0749	radar_24_20250702_170521.pcap	dry
73.6257	84.3681	7.93781	71.905	61.4427	radar_24_20250702_171309.pcap	dry
78.5052	91.5206	9.84522	77.6663	62.1773	radar_24_20250703_152138.pcap	dry
73.7632	84.4079	7.64694	76.873	63.8226	radar_24_20250703_153022.pcap	dry
77.1177	88.9367	8.30604	76.9352	63.9055	radar_24_20250703_153739.pcap	dry
71.5991	77.2101	4.29506	72.7301	63.5714	radar_24_20250707_124815.pcap	dry
78.7312	90.966	9.18221	78.1223	63.3559	radar_24_20250707_125633.pcap	dry
75.3221	87.0861	8.24737	77.2048	63.8572	radar_24_20250707_130350.pcap	dry
77.1256	85.7842	7.34312	79.1438	63.6601	radar_24_20250716_160140.pcap	dry
79.7821	94.1992	10.1278	77.3359	66.0664	radar_24_20250818_131546.pcap	dry
80.2508	91.2205	9.15357	84.0148	65.1803	radar_250_20250818_140757.pcap	dry
80.2578	91.2197	9.13739	84.0179	65.2502	radar_251_20250818_140810.pcap	dry
80.2491	91.2184	9.14355	84.015	65.2069	radar_252_20250818_140824.pcap	dry
80.2553	91.2187	9.13288	84.0183	65.2736	radar_253_20250818_140838.pcap	dry
80.2439	91.2182	9.14989	84.0184	65.2252	radar_254_20250818_140851.pcap	dry
80.2477	91.2172	9.13922	84.0143	65.247	radar_255_20250818_140905.pcap	dry
80.2352	91.2233	9.16043	84.0228	65.184	radar_256_20250818_140919.pcap	dry
80.2432	91.2166	9.14417	84.0208	65.2018	radar_257_20250818_140932.pcap	dry
80.2461	91.2202	9.13954	84.0237	65.2413	radar_258_20250818_140946.pcap	dry
80.2552	91.2234	9.13454	84.0309	65.2389	radar_259_20250818_141000.pcap	dry
78.311	92.3532	10.822	77.1466	59.8832	radar_25_20250702_165807.pcap	dry
78.5283	93.4026	10.9951	76.2	61.0141	radar_25_20250702_170535.pcap	dry
73.8003	84.5674	7.96784	72.0771	61.5729	radar_25_20250702_171322.pcap	dry
78.5018	91.5014	9.82335	77.6256	62.1766	radar_25_20250703_152151.pcap	dry
74.0515	84.6261	7.54394	77.0649	64.3489	radar_25_20250703_153035.pcap	dry
77.106	88.9237	8.30316	76.9258	63.9024	radar_25_20250703_153753.pcap	dry
71.5612	77.2243	4.32346	72.7555	63.4608	radar_25_20250707_124829.pcap	dry
78.7409	90.9646	9.1701	78.1225	63.3919	radar_25_20250707_125647.pcap	dry
75.3121	87.0871	8.25387	77.1943	63.8671	radar_25_20250707_130404.pcap	dry
77.1173	85.7787	7.3484	79.1417	63.6612	radar_25_20250716_160154.pcap	dry
79.7677	94.2006	10.1398	77.3199	66.0698	radar_25_20250818_131600.pcap	dry
74.9544	82.4775	6.85794	76.1931	61.183	radar_260_20250818_141013.pcap	dry
75.0415	82.6079	6.86118	76.3098	61.1859	radar_261_20250818_141027.pcap	dry
75.0405	82.6541	6.90884	76.3196	61.0642	radar_262_20250818_141041.pcap	dry
75.0709	82.6857	6.86916	76.3074	61.1733	radar_263_20250818_141054.pcap	dry
75.1058	82.7062	6.84334	76.3119	61.286	radar_264_20250818_141108.pcap	dry
75.0726	82.7255	6.9037	76.2867	61.0836	radar_265_20250818_141122.pcap	dry
75.0727	82.7604	6.9489	76.3766	60.9341	radar_266_20250818_141135.pcap	dry
75.1005	82.768	6.89749	76.469	61.1383	radar_267_20250818_141149.pcap	dry
75.1279	82.7835	6.84002	76.5042	61.3477	radar_268_20250818_141203.pcap	dry
75.1202	82.7981	6.87611	76.5676	61.1875	radar_269_20250818_141216.pcap	dry
78.3207	92.3382	10.7863	77.1233	60.004	radar_26_20250702_165821.pcap	dry
78.5181	93.4008	11.0137	76.2248	60.9396	radar_26_20250702_170548.pcap	dry
73.6189	84.3774	7.97395	71.9166	61.292	radar_26_20250702_171336.pcap	dry
78.5016	91.4928	9.81974	77.6083	62.094	radar_26_20250703_152205.pcap	dry
74.0703	84.6216	7.52315	77.057	64.3073	radar_26_20250703_153049.pcap	dry
76.9635	88.7077	8.22313	76.745	63.9169	radar_26_20250703_153807.pcap	dry
71.5605	77.2133	4.32243	72.7223	63.4808	radar_26_20250707_124843.pcap	dry
78.7329	90.9566	9.16818	78.1045	63.3848	radar_26_20250707_125701.pcap	dry
75.3196	87.0939	8.25508	77.1993	63.8144	radar_26_20250707_130418.pcap	dry
77.1119	85.7791	7.36655	79.1433	63.5779	radar_26_20250716_160208.pcap	dry
79.7797	94.2008	10.1336	77.329	66.0261	radar_26_20250818_131613.pcap	dry
75.105	82.8226	6.93573	76.6402	60.991	radar_270_20250818_141230.pcap	dry
75.0959	82.8389	6.94225	76.6834	60.9851	radar_271_20250818_141244.pcap	dry
75.13	82.848	6.89947	76.764	61.1193	radar_272_20250818_141257.pcap	dry
75.1268	82.8768	6.9293	76.8241	61.0354	radar_273_20250818_141311.pcap	dry
75.1278	82.9033	6.93049	76.8727	61.0609	radar_274_20250818_141325.pcap	dry
75.1282	82.9175	6.93837	76.9348	61.0493	radar_275_20250818_141338.pcap	dry
75.1284	82.9346	6.95463	76.9672	60.976	radar_276_20250818_141352.pcap	dry
75.1336	82.9454	6.96877	77.0222	60.9127	radar_277_20250818_141406.pcap	dry
75.1484	82.9593	6.94728	77.0937	61.0199	radar_278_20250818_141419.pcap	dry
75.1221	82.9654	6.99858	77.1175	60.8497	radar_279_20250818_141433.pcap	dry
78.3121	92.3314	10.7924	77.1234	59.9763	radar_27_20250702_165834.pcap	dry
78.2072	93.1904	11.1659	76.0074	60.0638	radar_27_20250702_170602.pcap	dry
73.6145	84.3804	7.95928	71.927	61.3889	radar_27_20250702_171350.pcap	dry
78.5066	91.486	9.79887	77.603	62.2175	radar_27_20250703_152219.pcap	dry
73.7837	84.4311	7.64504	76.848	63.8327	radar_27_20250703_153103.pcap	dry
77.1022	88.9125	8.30384	76.9426	63.9202	radar_27_20250703_153820.pcap	dry
71.5503	77.1973	4.33794	72.7449	63.4167	radar_27_20250707_124856.pcap	dry
78.7377	90.9555	9.15972	78.1065	63.4074	radar_27_20250707_125714.pcap	dry
75.3007	87.0921	8.27324	77.2017	63.7727	radar_27_20250707_130432.pcap	dry
77.1132	85.7731	7.35073	79.1292	63.6068	radar_27_20250716_160221.pcap	dry
79.7769	94.1985	10.1331	77.3327	66.0453	radar_27_20250818_131627.pcap	dry
75.1496	82.9988	6.97406	77.1712	60.9414	radar_280_20250818_141447.pcap	dry
75.1454	82.9987	6.99903	77.2148	60.843	radar_281_20250818_141501.pcap	dry
75.1694	83.0165	6.95232	77.206	61.0225	radar_282_20250818_141514.pcap	dry
75.1808	83.0305	6.94335	77.1817	61.0563	radar_283_20250818_141528.pcap	dry
75.1831	83.0435	6.94714	77.1926	61.0525	radar_284_20250818_141542.pcap	dry
75.1701	83.0492	6.97397	77.1701	60.9593	radar_285_20250818_141555.pcap	dry
75.1788	83.063	6.97888	77.1737	60.9356	radar_286_20250818_141609.pcap	dry
75.1949	83.0674	6.93207	77.1915	61.1177	radar_287_20250818_141623.pcap	dry
75.196	83.0845	6.94906	77.216	61.0691	radar_288_20250818_141636.pcap	dry
75.1964	83.0989	6.97072	77.209	60.9673	radar_289_20250818_141650.pcap	dry
78.2322	92.328	10.9179	77.1215	59.4902	radar_28_20250702_165848.pcap	dry
78.5176	93.3983	11.0072	76.1919	60.9321	radar_28_20250702_170616.pcap	dry
73.5998	84.3724	7.98401	71.8948	61.2742	radar_28_20250702_171404.pcap	dry
78.5038	91.4601	9.77107	77.5635	62.1898	radar_28_20250703_152232.pcap	dry
73.7912	84.4231	7.63852	76.8809	63.871	radar_28_20250703_153116.pcap	dry
76.9567	88.7001	8.22488	76.7288	63.9267	radar_28_20250703_153834.pcap	dry
71.5767	77.2077	4.32015	72.7544	63.4855	radar_28_20250707_124910.pcap	dry
78.7299	90.9545	9.1667	78.1018	63.4174	radar_28_20250707_125728.pcap	dry
75.3178	87.0916	8.25569	77.1999	63.8205	radar_28_20250707_130445.pcap	dry
77.1213	85.7632	7.3232	79.1221	63.6993	radar_28_20250716_160235.pcap	dry
79.7699	94.1981	10.136	77.331	66.0421	radar_28_20250818_131641.pcap	dry
75.1994	83.1055	6.96939	77.183	60.9894	radar_290_20250818_141704.pcap	dry
75.1949	83.1132	6.97579	77.174	60.9657	radar_291_20250818_141717.pcap	dry
75.2101	83.1235	6.94567	77.1715	61.069	radar_292_20250818_141731.pcap	dry
75.1899	83.1337	7.0178	77.1743	60.8169	radar_293_20250818_141745.pcap	dry
75.2218	83.1446	6.95122	77.1743	61.0636	radar_294_20250818_141758.pcap	dry
75.1839	83.1437	7.02387	77.1923	60.8273	radar_295_20250818_141812.pcap	dry
75.206	83.1577	6.99091	77.1958	60.945	radar_296_20250818_141826.pcap	dry
75.2075	83.1618	7.01061	77.2016	60.8632	radar_297_20250818_141839.pcap	dry
75.2014	83.1718	7.02041	77.1872	60.833	radar_298_20250818_141853.pcap	dry
75.2	83.1897	7.03086	77.1825	60.7927	radar_299_20250818_141907.pcap	dry
78.2559	92.3123	10.8729	77.108	59.5719	radar_29_20250702_165902.pcap	dry
78.2368	93.1938	11.1277	76.0043	60.1869	radar_29_20250702_170629.pcap	dry
73.8248	84.5792	7.93589	72.0694	61.6996	radar_29_20250702_171417.pcap	dry
78.4769	91.4552	9.7923	77.5366	62.2207	radar_29_20250703_152246.pcap	dry
74.0513	84.6127	7.52745	77.0532	64.2374	radar_29_20250703_153130.pcap	dry
77.1199	88.8998	8.2761	76.9362	63.9501	radar_29_20250703_153848.pcap	dry
71.5786	77.2025	4.29931	72.7514	63.5589	radar_29_20250707_124924.pcap	dry
78.7391	90.954	9.15547	78.0898	63.4145	radar_29_20250707_125742.pcap	dry
75.341	87.0902	8.23193	77.2085	63.8935	radar_29_20250707_130459.pcap	dry
77.1035	85.7611	7.34967	79.1323	63.6511	radar_29_20250716_160249.pcap	dry
79.7706	94.197	10.1359	77.3248	66.0412	radar_29_20250818_131654.pcap	dry
74.4707	82.0445	6.17414	73.9296	64.9791	radar_2_20250701_112820.pcap	dry
78.4993	92.5527	10.7937	77.3656	60.2864	radar_2_20250702_165252.pcap	dry
78.5462	93.4073	10.9716	76.2114	61.1577	radar_2_20250702_170020.pcap	dry
73.701	84.4007	7.90253	72.1019	61.3986	radar_2_20250702_170808.pcap	dry
78.4942	91.5741	10.0228	78.1318	61.9795	radar_2_20250703_151637.pcap	dry
73.6965	84.5045	7.86164	76.8863	62.9291	radar_2_20250703_152521.pcap	dry
76.8794	88.7543	8.35797	76.7342	63.6209	radar_2_20250703_153238.pcap	dry
71.7034	77.2447	4.37481	72.8013	63.5146	radar_2_20250707_124314.pcap	dry
78.7777	90.9897	9.16333	78.1921	63.4153	radar_2_20250707_125132.pcap	dry
75.3201	87.0381	8.20373	77.1837	63.8599	radar_2_20250707_125849.pcap	dry
77.1851	85.9005	7.39464	79.2022	63.5985	radar_2_20250716_155640.pcap	dry
78.9375	93.9411	10.4622	77.2046	64.673	radar_2_20250716_165020.pcap	dry
77.6949	90.0088	8.98505	77.2569	63.0874	radar_2_20250818_131045.pcap	dry
80.2157	92.3235	8.97013	80.6246	66.9948	radar_300_20250818_141940.pcap	dry
80.2101	92.308	8.96415	80.5827	66.9941	radar_301_20250818_141954.pcap	dry
80.19	92.2412	8.94261	80.4327	66.9789	radar_302_20250818_142008.pcap	dry
80.1915	92.2339	8.93378	80.4119	66.9936	radar_303_20250818_142021.pcap	dry
74.7626	81.2854	5.36862	74.988	64.8487	radar_304_20250818_142035.pcap	dry
74.849	81.8157	5.53707	75.2251	64.9224	radar_305_20250818_142049.pcap	dry
74.8661	81.895	5.5742	75.2553	64.8788	radar_306_20250818_142102.pcap	dry
74.8904	81.969	5.59585	75.2876	64.9076	radar_307_20250818_142116.pcap	dry
74.9158	82.0363	5.61155	75.3264	64.9178	radar_308_20250818_142130.pcap	dry
74.9089	82.0908	5.65634	75.3289	64.8238	radar_309_20250818_142143.pcap	dry
77.3395	86.6538	7.48839	77.8593	63.9998	radar_30_20250716_160322.pcap	dry
79.7788	94.1922	10.1183	77.3222	66.0824	radar_30_20250818_131708.pcap	dry
74.9222	82.1322	5.66283	75.3552	64.8668	radar_310_20250818_142157.pcap	dry
74.9438	82.1787	5.66685	75.3811	64.8863	radar_311_20250818_142211.pcap	dry
74.9401	82.212	5.6971	75.39	64.8452	radar_312_20250818_142224.pcap	dry
74.9514	82.2418	5.69794	75.4027	64.8676	radar_313_20250818_142238.pcap	dry
74.9705	82.2908	5.70916	75.4302	64.9006	radar_314_20250818_142252.pcap	dry
74.9798	82.3107	5.71311	75.42	64.8842	radar_315_20250818_142306.pcap	dry
74.9748	82.3564	5.75575	75.4327	64.8438	radar_316_20250818_142319.pcap	dry
74.9905	82.3724	5.74898	75.456	64.8716	radar_317_20250818_142333.pcap	dry
75.0074	82.4071	5.74491	75.4745	64.9307	radar_318_20250818_142347.pcap	dry
75.0097	82.4421	5.7759	75.4842	64.8519	radar_319_20250818_142400.pcap	dry
77.3708	86.7154	7.48424	77.8409	64.0602	radar_31_20250716_160336.pcap	dry
79.7919	94.1884	10.1029	77.3251	66.089	radar_31_20250818_131722.pcap	dry
75.0267	82.4692	5.77476	75.4911	64.8948	radar_320_20250818_142414.pcap	dry
75.0365	82.4973	5.78923	75.5097	64.867	radar_321_20250818_142428.pcap	dry
75.0369	82.5238	5.8071	75.5245	64.837	radar_322_20250818_142441.pcap	dry
75.0525	82.5492	5.7997	75.5098	64.9124	radar_323_20250818_142455.pcap	dry
75.0639	82.576	5.81003	75.5207	64.8687	radar_324_20250818_142509.pcap	dry
75.0626	82.6041	5.83662	75.5422	64.8639	radar_325_20250818_142522.pcap	dry
75.108	82.6288	5.80509	75.5608	64.9427	radar_326_20250818_142536.pcap	dry
75.1086	82.6511	5.82114	75.5659	64.9281	radar_327_20250818_142550.pcap	dry
75.1122	82.6658	5.83574	75.5663	64.8766	radar_328_20250818_142603.pcap	dry
75.3179	82.9125	5.90982	75.6396	64.8834	radar_329_20250818_142617.pcap	dry
77.3569	86.7402	7.50724	77.8207	64.0403	radar_32_20250716_160350.pcap	dry
79.7536	94.1862	10.14	77.3362	66.0287	radar_32_20250818_131735.pcap	dry
78.9728	90.1754	8.27315	78.8436	65.8546	radar_330_20250818_142631.pcap	dry
79.0421	90.3501	8.28613	78.6906	66.0577	radar_331_20250818_142644.pcap	dry
79.0274	90.3581	8.2993	78.6416	66.0464	radar_332_20250818_142658.pcap	dry
79.0317	90.3675	8.29661	78.5836	66.0502	radar_333_20250818_142712.pcap	dry
79.0296	90.3712	8.30428	78.5752	66.0053	radar_334_20250818_142725.pcap	dry
79.0257	90.3746	8.3035	78.545	66.0181	radar_335_20250818_142739.pcap	dry
79.0224	90.3791	8.30263	78.5077	66.0271	radar_336_20250818_142753.pcap	dry
79.0141	90.3797	8.30952	78.4881	65.993	radar_337_20250818_142806.pcap	dry
79.0111	90.3851	8.31425	78.4585	66.0247	radar_338_20250818_142820.pcap	dry
79.0126	90.3939	8.31691	78.4367	66.0064	radar_339_20250818_142834.pcap	dry
77.3562	86.7666	7.52799	77.799	63.9861	radar_33_20250716_160404.pcap	dry
79.779	94.1844	10.1099	77.3408	66.1252	radar_33_20250818_131749.pcap	dry
79.0096	90.393	8.3168	78.4232	66.0112	radar_340_20250818_142847.pcap	dry
79.0043	90.3998	8.3232	78.3981	65.9864	radar_341_20250818_142901.pcap	dry
79.0131	90.4002	8.31262	78.3791	66.0114	radar_342_20250818_142915.pcap	dry
78.999	90.4016	8.32131	78.3509	66.0122	radar_343_20250818_142928.pcap	dry
79.0038	90.4089	8.32453	78.3434	66.0042	radar_344_20250818_142942.pcap	dry
79.0131	90.4103	8.30813	78.3169	66.0575	radar_345_20250818_142956.pcap	dry
78.9954	90.4167	8.33666	78.3091	65.9635	radar_346_20250818_143009.pcap	dry
78.988	90.4195	8.34081	78.2834	65.9706	radar_347_20250818_143023.pcap	dry
78.9877	90.4204	8.34366	78.2667	65.9681	radar_348_20250818_143037.pcap	dry
78.9833	90.4237	8.34853	78.2511	65.9594	radar_349_20250818_143050.pcap	dry
77.3666	86.7862	7.53198	77.8041	63.9855	radar_34_20250716_160417.pcap	dry
79.7596	94.1827	10.1278	77.3176	66.0562	radar_34_20250818_131803.pcap	dry
78.9872	90.424	8.33886	78.2331	65.9669	radar_350_20250818_143104.pcap	dry
78.9938	90.4292	8.33392	78.2156	65.9787	radar_351_20250818_143118.pcap	dry
78.9827	90.4349	8.3499	78.2076	65.9513	radar_352_20250818_143131.pcap	dry
78.9875	90.4369	8.34244	78.18	65.9501	radar_353_20250818_143145.pcap	dry
78.9958	90.4404	8.33245	78.1681	65.9839	radar_354_20250818_143159.pcap	dry
78.9825	90.4437	8.34854	78.154	66.0015	radar_355_20250818_143212.pcap	dry
78.9978	90.4463	8.32799	78.1351	65.9794	radar_356_20250818_143226.pcap	dry
78.9738	90.4511	8.35826	78.1229	65.9705	radar_357_20250818_143240.pcap	dry
78.9873	90.4532	8.34437	78.1095	65.9759	radar_358_20250818_143253.pcap	dry
78.9933	90.4601	8.34598	78.1084	65.965	radar_359_20250818_143307.pcap	dry
77.3595	86.7954	7.53323	77.7891	64.0421	radar_35_20250716_160431.pcap	dry
79.7778	94.182	10.1072	77.3439	66.1163	radar_35_20250818_131816.pcap	dry
78.9642	90.4605	8.37888	78.0959	65.9207	radar_360_20250818_143321.pcap	dry
78.9815	90.4607	8.35501	78.0816	65.9548	radar_361_20250818_143334.pcap	dry
78.9736	90.4658	8.36505	78.0705	65.9413	radar_362_20250818_143348.pcap	dry
78.9791	90.4674	8.36023	78.0529	65.9356	radar_363_20250818_143402.pcap	dry
78.9815	90.4692	8.35032	78.041	66.0004	radar_364_20250818_143415.pcap	dry
78.9662	90.4736	8.37046	78.0208	65.9714	radar_365_20250818_143429.pcap	dry
78.9834	90.4773	8.35692	78.0032	65.9595	radar_366_20250818_143443.pcap	dry
78.9803	90.4808	8.36002	78.0001	65.9443	radar_367_20250818_143457.pcap	dry
78.9811	90.4785	8.35683	77.9856	65.9626	radar_368_20250818_143510.pcap	dry
78.9653	90.4631	8.365	77.9478	65.8992	radar_369_20250818_143524.pcap	dry
77.3691	86.817	7.53387	77.7727	64.0295	radar_36_20250716_160445.pcap	dry
79.7568	94.1748	10.121	77.3343	66.0823	radar_36_20250818_131830.pcap	dry
78.0286	89.8715	8.71633	77.1682	62.968	radar_370_20250818_143538.pcap	dry
78.0511	89.8871	8.69536	77.1694	63.0846	radar_371_20250818_143551.pcap	dry
78.0324	89.8835	8.71868	77.1795	63.0158	radar_372_20250818_143605.pcap	dry
78.07	89.8798	8.65508	77.1696	63.2289	radar_373_20250818_143619.pcap	dry
78.0479	89.8791	8.68466	77.1453	63.118	radar_374_20250818_143632.pcap	dry
78.0359	89.8762	8.705	77.1657	63.0393	radar_375_20250818_143646.pcap	dry
78.0594	89.8729	8.65913	77.1463	63.2097	radar_376_20250818_143700.pcap	dry
78.0335	89.8692	8.7016	77.1691	63.0487	radar_377_20250818_143713.pcap	dry
78.0512	89.8693	8.6707	77.1773	63.1663	radar_378_20250818_143727.pcap	dry
78.0405	89.87	8.69536	77.1735	63.0427	radar_379_20250818_143741.pcap	dry
77.3612	86.8341	7.55638	77.7626	63.9635	radar_37_20250716_160458.pcap	dry
79.7633	94.1713	10.1132	77.3212	66.0448	radar_37_20250818_131844.pcap	dry
78.0403	89.8687	8.69254	77.1708	63.085	radar_380_20250818_143754.pcap	dry
78.0393	89.8663	8.67857	77.1587	63.1739	radar_381_20250818_143808.pcap	dry
78.0461	89.8646	8.6728	77.1419	63.1407	radar_382_20250818_143822.pcap	dry
78.013	89.8654	8.72006	77.1633	63.0117	radar_383_20250818_143835.pcap	dry
78.0616	89.8652	8.64964	77.1463	63.244	radar_384_20250818_143849.pcap	dry
78.048	89.8649	8.66557	77.1468	63.193	radar_385_20250818_143903.pcap	dry
78.052	89.8673	8.66651	77.157	63.1869	radar_386_20250818_143916.pcap	dry
78.0454	89.8628	8.67	77.1355	63.1588	radar_387_20250818_143930.pcap	dry
78.0558	89.865	8.6595	77.1643	63.199	radar_388_20250818_143944.pcap	dry
78.0583	89.8609	8.64975	77.1443	63.2152	radar_389_20250818_143957.pcap	dry
77.3608	86.8508	7.56576	77.7416	63.9646	radar_38_20250716_160512.pcap	dry
79.7542	94.1654	10.1076	77.3115	66.0967	radar_38_20250818_131857.pcap	dry
78.0542	89.8632	8.66154	77.1609	63.1977	radar_390_20250818_144011.pcap	dry
78.0428	89.8621	8.67562	77.1534	63.1415	radar_391_20250818_144025.pcap	dry
78.0517	89.8632	8.65981	77.1677	63.2335	radar_392_20250818_144038.pcap	dry
78.0397	89.8623	8.68619	77.1431	63.088	radar_393_20250818_144052.pcap	dry
78.0509	89.8595	8.66011	77.147	63.1891	radar_394_20250818_144106.pcap	dry
78.9537	91.4354	9.3464	78.0543	63.1447	radar_395_20250818_144119.pcap	dry
78.8992	91.3937	9.35489	77.9481	63.0685	radar_396_20250818_144133.pcap	dry
78.9131	91.39	9.33905	77.9583	63.1023	radar_397_20250818_144147.pcap	dry
78.908	91.3932	9.34411	77.9601	63.1257	radar_398_20250818_144200.pcap	dry
78.8918	91.3886	9.36576	77.9801	63.0248	radar_399_20250818_144214.pcap	dry
77.3596	86.8621	7.56594	77.7321	63.9762	radar_39_20250716_160526.pcap	dry
79.7279	94.1652	10.1365	77.3168	66.0298	radar_39_20250818_131911.pcap	dry
74.478	82.0405	6.16569	73.9249	64.9566	radar_3_20250701_112846.pcap	dry
78.4645	92.5413	10.843	77.3699	60.0563	radar_3_20250702_165306.pcap	dry
78.5022	93.4084	11.0415	76.2032	60.8751	radar_3_20250702_170034.pcap	dry
73.8421	84.6014	7.97813	72.3137	61.4118	radar_3_20250702_170821.pcap	dry
78.506	91.5961	10.0239	78.1031	61.9817	radar_3_20250703_151650.pcap	dry
73.7912	84.4957	7.732	76.8831	63.479	radar_3_20250703_152534.pcap	dry
76.8951	88.7603	8.33953	76.7383	63.7327	radar_3_20250703_153252.pcap	dry
71.714	77.2174	4.33932	72.804	63.5769	radar_3_20250707_124328.pcap	dry
78.7777	90.9887	9.15913	78.1773	63.4283	radar_3_20250707_125146.pcap	dry
75.2989	87.0376	8.22989	77.2039	63.7869	radar_3_20250707_125903.pcap	dry
77.1801	85.8927	7.39212	79.1932	63.5934	radar_3_20250716_155653.pcap	dry
78.9463	93.9418	10.4466	77.1834	64.7516	radar_3_20250716_165034.pcap	dry
77.6895	90.0027	8.98851	77.2739	63.0703	radar_3_20250818_131059.pcap	dry
78.903	91.3844	9.34617	77.9788	63.077	radar_400_20250818_144248.pcap	dry
78.8884	91.3838	9.36841	77.9941	63.0396	radar_401_20250818_144302.pcap	dry
78.8944	91.3812	9.35181	77.9888	63.0802	radar_402_20250818_144315.pcap	dry
78.9081	91.3795	9.33823	77.9927	63.0981	radar_403_20250818_144329.pcap	dry
78.8888	91.3764	9.35938	78.0013	63.0474	radar_404_20250818_144343.pcap	dry
78.8953	91.3759	9.35126	78.0088	63.0946	radar_405_20250818_144356.pcap	dry
78.9091	91.3768	9.32661	78.0061	63.19	radar_406_20250818_144410.pcap	dry
78.8911	91.3752	9.36104	78.0171	63.0241	radar_407_20250818_144424.pcap	dry
78.8829	91.3767	9.37489	78.0073	62.9821	radar_408_20250818_144437.pcap	dry
78.8747	91.3718	9.37713	78.023	62.9872	radar_409_20250818_144451.pcap	dry
77.3761	86.8713	7.54845	77.7194	64.0322	radar_40_20250716_160539.pcap	dry
79.7424	94.165	10.1204	77.3238	66.0832	radar_40_20250818_131925.pcap	dry
78.8785	91.3741	9.3819	78.0202	62.9536	radar_410_20250818_144505.pcap	dry
78.8925	91.3743	9.36807	78.038	62.9846	radar_411_20250818_144518.pcap	dry
78.8952	91.3779	9.36301	78.0417	63.0331	radar_412_20250818_144532.pcap	dry
78.9009	91.3736	9.35392	78.039	63.0267	radar_413_20250818_144546.pcap	dry
78.8959	91.3715	9.35651	78.0496	63.0451	radar_414_20250818_144559.pcap	dry
78.9013	91.3713	9.35044	78.0487	63.0365	radar_415_20250818_144613.pcap	dry
78.9114	91.3729	9.33928	78.055	63.0865	radar_416_20250818_144627.pcap	dry
78.8916	91.3725	9.37329	78.074	62.9783	radar_417_20250818_144640.pcap	dry
78.9028	91.3704	9.34428	78.0562	63.094	radar_418_20250818_144654.pcap	dry
78.8891	91.3694	9.3683	78.0607	63.0072	radar_419_20250818_144708.pcap	dry
77.3819	86.8871	7.55928	77.7194	63.9745	radar_41_20250716_160553.pcap	dry
79.7251	94.1582	10.1311	77.3281	66.0407	radar_41_20250818_131938.pcap	dry
78.8848	91.3707	9.37797	78.0676	62.9725	radar_420_20250818_144721.pcap	dry
78.9018	91.3719	9.352	78.0687	63.0644	radar_421_20250818_144735.pcap	dry
78.9077	91.3719	9.34817	78.0745	63.0681	radar_422_20250818_144749.pcap	dry
78.9201	91.3728	9.33319	78.0939	63.1277	radar_423_20250818_144802.pcap	dry
78.8928	91.3684	9.36698	78.0963	63.0203	radar_424_20250818_144816.pcap	dry
78.9168	91.3705	9.33569	78.0899	63.107	radar_425_20250818_144830.pcap	dry
78.8961	91.368	9.36101	78.0917	63.0418	radar_426_20250818_144843.pcap	dry
78.8948	91.3681	9.38031	78.094	62.8991	radar_427_20250818_144857.pcap	dry
78.9214	91.3665	9.33278	78.0971	63.1045	radar_428_20250818_144911.pcap	dry
78.9028	91.3654	9.35776	78.108	63.0191	radar_429_20250818_144924.pcap	dry
77.3783	86.8924	7.55909	77.6976	64.0034	radar_42_20250716_160607.pcap	dry
79.7502	94.1568	10.1051	77.3341	66.0859	radar_42_20250818_131952.pcap	dry
78.9035	91.366	9.35783	78.1126	63.0098	radar_430_20250818_144938.pcap	dry
78.8974	91.3659	9.36295	78.1027	63.0132	radar_431_20250818_144952.pcap	dry
78.9044	91.3655	9.35477	78.1116	63.0472	radar_432_20250818_145005.pcap	dry
78.9016	91.3644	9.35956	78.1178	63.0319	radar_433_20250818_145019.pcap	dry
78.8908	91.3645	9.37005	78.12	63.0341	radar_434_20250818_145033.pcap	dry
78.8976	91.3645	9.36089	78.1264	63.0429	radar_435_20250818_145046.pcap	dry
78.9011	91.365	9.36142	78.1218	63.0229	radar_436_20250818_145100.pcap	dry
78.8805	91.3636	9.39026	78.1264	62.9307	radar_437_20250818_145114.pcap	dry
78.9	91.3606	9.36086	78.1239	63.0099	radar_438_20250818_145128.pcap	dry
78.9088	91.3618	9.35554	78.1345	63.022	radar_439_20250818_145141.pcap	dry
77.3623	86.9051	7.58921	77.6872	63.9199	radar_43_20250716_160620.pcap	dry
79.7299	94.156	10.1233	77.3196	66.042	radar_43_20250818_132006.pcap	dry
78.9123	91.3611	9.34636	78.1444	63.056	radar_440_20250818_145155.pcap	dry
78.898	91.3601	9.36314	78.1348	63.0161	radar_441_20250818_145209.pcap	dry
78.9185	91.3603	9.33617	78.1382	63.0921	radar_442_20250818_145222.pcap	dry
78.9153	91.3574	9.34113	78.1496	63.0724	radar_443_20250818_145236.pcap	dry
78.9222	91.3562	9.32878	78.1462	63.1161	radar_444_20250818_145250.pcap	dry
78.9111	91.3563	9.34626	78.1507	63.0617	radar_445_20250818_145303.pcap	dry
78.9247	91.3605	9.33154	78.1658	63.1177	radar_446_20250818_145317.pcap	dry
78.9085	91.3569	9.35031	78.1734	63.0576	radar_447_20250818_145331.pcap	dry
78.9141	91.3577	9.35053	78.1661	63.0269	radar_448_20250818_145344.pcap	dry
78.9025	91.3546	9.36707	78.1755	62.9642	radar_449_20250818_145358.pcap	dry
77.3687	86.9195	7.58269	77.6869	63.9962	radar_44_20250716_160634.pcap	dry
79.7139	94.1517	10.1324	77.3156	66.0277	radar_44_20250818_132019.pcap	dry
75.8852	82.8022	5.6613	77.1733	65.6673	radar_450_20250818_145412.pcap	dry
75.898	82.8194	5.66747	77.1873	65.6504	radar_451_20250818_145425.pcap	dry
75.9011	82.8395	5.67523	77.1537	65.6813	radar_452_20250818_145439.pcap	dry
75.9004	82.8465	5.68812	77.1719	65.6154	radar_453_20250818_145453.pcap	dry
75.8992	82.845	5.68673	77.1804	65.6248	radar_454_20250818_145506.pcap	dry
75.9082	82.8514	5.68051	77.1553	65.6834	radar_455_20250818_145520.pcap	dry
75.9163	82.8569	5.67043	77.1605	65.668	radar_456_20250818_145534.pcap	dry
75.9053	82.8498	5.6872	77.1816	65.6454	radar_457_20250818_145547.pcap	dry
75.9079	82.838	5.67696	77.1784	65.6819	radar_458_20250818_145601.pcap	dry
75.8901	82.8408	5.70864	77.173	65.5668	radar_459_20250818_145615.pcap	dry
77.368	86.9276	7.58796	77.669	63.961	radar_45_20250716_160648.pcap	dry
79.7358	94.1499	10.1109	77.354	66.0914	radar_45_20250818_132033.pcap	dry
75.8979	82.8296	5.67821	77.1402	65.6444	radar_460_20250818_145628.pcap	dry
75.8926	82.8359	5.6943	77.1536	65.6168	radar_461_20250818_145642.pcap	dry
75.8992	82.8337	5.68746	77.1795	65.6562	radar_462_20250818_145656.pcap	dry
75.9007	82.8278	5.6809	77.1573	65.676	radar_463_20250818_145709.pcap	dry
75.9065	82.8219	5.66915	77.1662	65.686	radar_464_20250818_145723.pcap	dry
75.8831	82.823	5.69471	77.1446	65.6405	radar_465_20250818_145737.pcap	dry
75.8953	82.8097	5.68822	77.163	65.6202	radar_466_20250818_145750.pcap	dry
75.8886	82.8013	5.68303	77.1431	65.6244	radar_467_20250818_145804.pcap	dry
75.8834	82.8039	5.70127	77.1774	65.5758	radar_468_20250818_145818.pcap	dry
75.8934	82.8026	5.69277	77.1715	65.5699	radar_469_20250818_145831.pcap	dry
77.3837	86.9366	7.57427	77.6771	63.9978	radar_46_20250716_160701.pcap	dry
79.7245	94.1458	10.1176	77.3189	66.0512	radar_46_20250818_132047.pcap	dry
75.9025	82.799	5.669	77.1551	65.6572	radar_470_20250818_145845.pcap	dry
75.8935	82.787	5.67702	77.1628	65.6364	radar_471_20250818_145859.pcap	dry
75.8805	82.7828	5.69362	77.1795	65.595	radar_472_20250818_145912.pcap	dry
78.9902	90.6781	8.93489	77.6756	63.7689	radar_473_20250818_145926.pcap	dry
78.9882	90.6723	8.93716	77.6923	63.7177	radar_474_20250818_145940.pcap	dry
78.9952	90.689	8.93416	77.6984	63.7787	radar_475_20250818_145953.pcap	dry
79.0139	90.6908	8.91553	77.7136	63.8639	radar_476_20250818_150007.pcap	dry
79.004	90.6955	8.92748	77.7017	63.8237	radar_477_20250818_150021.pcap	dry
79.0042	90.6994	8.93808	77.7204	63.7673	radar_478_20250818_150034.pcap	dry
79.0069	90.7028	8.93078	77.707	63.8165	radar_479_20250818_150048.pcap	dry
77.3695	86.9468	7.59715	77.6662	63.9467	radar_47_20250716_160715.pcap	dry
79.7147	94.1441	10.1213	77.3239	66.0508	radar_47_20250818_132100.pcap	dry
79.0045	90.703	8.9369	77.7052	63.781	radar_480_20250818_150102.pcap	dry
79.0125	90.7063	8.92236	77.6745	63.8347	radar_481_20250818_150115.pcap	dry
79.0029	90.7069	8.93271	77.6588	63.8139	radar_482_20250818_150129.pcap	dry
79.0009	90.7078	8.93649	77.6726	63.8098	radar_483_20250818_150143.pcap	dry
79.0062	90.712	8.93022	77.6706	63.8282	radar_484_20250818_150157.pcap	dry
79.0126	90.7115	8.92808	77.6839	63.8347	radar_485_20250818_150210.pcap	dry
79.0139	90.7196	8.93284	77.6679	63.8218	radar_486_20250818_150224.pcap	dry
79.0121	90.7178	8.9184	77.6549	63.8919	radar_487_20250818_150238.pcap	dry
79.0067	90.722	8.94052	77.676	63.8189	radar_488_20250818_150251.pcap	dry
79.0152	90.7251	8.92741	77.6859	63.879	radar_489_20250818_150305.pcap	dry
77.3818	86.9577	7.58538	77.6588	63.9957	radar_48_20250716_160729.pcap	dry
79.7326	94.1395	10.0984	77.3391	66.1135	radar_48_20250818_132114.pcap	dry
79.0137	90.7244	8.93166	77.6898	63.8562	radar_490_20250818_150319.pcap	dry
79.0068	90.7292	8.94283	77.6937	63.8211	radar_491_20250818_150332.pcap	dry
79.0123	90.7335	8.94446	77.6932	63.7951	radar_492_20250818_150346.pcap	dry
79.0192	90.7331	8.93205	77.6917	63.8756	radar_493_20250818_150400.pcap	dry
79.0231	90.7364	8.92696	77.6862	63.8925	radar_494_20250818_150413.pcap	dry
79.0337	90.7344	8.91766	77.6971	63.8867	radar_495_20250818_150427.pcap	dry
79.041	90.7398	8.90864	77.7032	63.9427	radar_496_20250818_150441.pcap	dry
79.0146	90.7352	8.95211	77.7096	63.7632	radar_497_20250818_150454.pcap	dry
79.0255	90.6278	8.84638	77.8479	64.0257	radar_498_20250818_150508.pcap	dry
79.0292	90.6308	8.84805	77.8585	64.0124	radar_499_20250818_150522.pcap	dry
77.375	86.9649	7.60006	77.6431	63.9623	radar_49_20250716_160742.pcap	dry
79.7033	94.1354	10.1308	77.3573	65.9921	radar_49_20250818_132128.pcap	dry
74.5015	82.0471	6.1469	73.9345	64.9817	radar_4_20250701_112910.pcap	dry
78.4442	92.5258	10.8679	77.3859	59.9132	radar_4_20250702_165320.pcap	dry
78.2454	93.2022	11.1238	76.004	60.2083	radar_4_20250702_170047.pcap	dry
73.8551	84.5825	7.92482	72.2443	61.6613	radar_4_20250702_170835.pcap	dry
78.5164	91.6056	10.0062	78.0354	61.953	radar_4_20250703_151704.pcap	dry
73.7952	84.5068	7.72618	76.8685	63.6471	radar_4_20250703_152548.pcap	dry
77.0755	88.9796	8.38337	76.9322	63.7907	radar_4_20250703_153306.pcap	dry
71.6814	77.2388	4.36024	72.7884	63.5001	radar_4_20250707_124341.pcap	dry
78.7839	90.9965	9.16109	78.1908	63.407	radar_4_20250707_125159.pcap	dry
75.3211	87.047	8.21582	77.2085	63.8439	radar_4_20250707_125917.pcap	dry
77.1777	85.8854	7.37906	79.1921	63.6505	radar_4_20250716_155707.pcap	dry
78.9295	93.9313	10.4584	77.1923	64.6751	radar_4_20250716_165048.pcap	dry
77.6592	89.9911	9.00863	77.2372	63.0025	radar_4_20250818_131112.pcap	dry
77.3904	86.9693	7.56925	77.6326	64.0467	radar_50_20250716_160756.pcap	dry
79.7253	94.1335	10.1006	77.3366	66.0936	radar_50_20250818_132141.pcap	dry
77.374	86.9789	7.60964	77.6402	63.937	radar_51_20250716_160810.pcap	dry
79.7185	94.1351	10.1063	77.3332	66.1128	radar_51_20250818_132155.pcap	dry
77.3735	86.9838	7.6082	77.6294	63.9344	radar_52_20250716_160823.pcap	dry
79.6924	94.1314	10.1287	77.3314	66.0325	radar_52_20250818_132209.pcap	dry
77.3713	86.9931	7.62012	77.6192	63.9102	radar_53_20250716_160837.pcap	dry
79.6887	94.1288	10.1292	77.3293	66.0416	radar_53_20250818_132223.pcap	dry
77.3793	87.0044	7.61275	77.6119	63.9602	radar_54_20250716_160851.pcap	dry
79.7054	94.1259	10.1112	77.341	66.0787	radar_54_20250818_132236.pcap	dry
77.3772	87.0116	7.61971	77.6022	63.9473	radar_55_20250716_160904.pcap	dry
79.6829	94.12	10.1261	77.3271	66.0729	radar_55_20250818_132250.pcap	dry
77.3832	87.0239	7.62223	77.6014	63.9234	radar_56_20250716_160918.pcap	dry
79.6863	94.1199	10.1215	77.3397	66.0654	radar_56_20250818_132304.pcap	dry
77.3832	87.0216	7.61528	77.6052	63.9633	radar_57_20250716_160932.pcap	dry
79.6934	94.1171	10.1154	77.3269	66.0537	radar_57_20250818_132317.pcap	dry
77.3888	87.0374	7.61097	77.5927	63.9988	radar_58_20250716_160945.pcap	dry
79.6752	94.1118	10.1193	77.3135	66.074	radar_58_20250818_132331.pcap	dry
77.3927	87.0419	7.61459	77.5793	63.9734	radar_59_20250716_160959.pcap	dry
77.6913	91.3728	9.80926	77.2775	63.3066	radar_59_20250818_132345.pcap	dry
74.4743	82.0419	6.16851	73.9243	64.9454	radar_5_20250701_112934.pcap	dry
78.4686	92.5225	10.8176	77.3775	60.121	radar_5_20250702_165333.pcap	dry
78.504	93.4051	11.0312	76.1991	60.8933	radar_5_20250702_170101.pcap	dry
73.8163	84.5751	7.96817	72.2469	61.5015	radar_5_20250702_170849.pcap	dry
78.5291	91.591	9.97022	78.0436	62.0675	radar_5_20250703_151718.pcap	dry
73.7889	84.4963	7.72707	76.8735	63.5984	radar_5_20250703_152602.pcap	dry
77.0724	88.9917	8.39657	76.929	63.7748	radar_5_20250703_153319.pcap	dry
71.6626	77.2229	4.36844	72.8008	63.4978	radar_5_20250707_124355.pcap	dry
78.7696	90.9933	9.16743	78.1608	63.3998	radar_5_20250707_125213.pcap	dry
75.2905	87.0477	8.24129	77.1837	63.7901	radar_5_20250707_125930.pcap	dry
77.1664	85.8807	7.39586	79.1953	63.5877	radar_5_20250716_155721.pcap	dry
78.9308	93.9376	10.4646	77.2017	64.6573	radar_5_20250716_165101.pcap	dry
77.6322	89.9846	9.04187	77.2418	62.856	radar_5_20250818_131126.pcap	dry
77.377	87.0589	7.64489	77.574	63.9153	radar_60_20250716_161033.pcap	dry
77.6952	91.4087	9.83561	77.2664	63.264	radar_60_20250818_132358.pcap	dry
77.3931	87.066	7.61756	77.5572	63.9994	radar_61_20250716_161046.pcap	dry
76.4454	85.0378	6.22613	77.2335	65.3139	radar_61_20250818_132412.pcap	dry
77.3827	87.0751	7.64513	77.5559	63.9171	radar_62_20250716_161100.pcap	dry
76.4508	85.124	6.27943	77.2373	65.2254	radar_62_20250818_132426.pcap	dry
77.391	87.0821	7.62992	77.5426	63.9982	radar_63_20250716_161114.pcap	dry
76.4719	85.1827	6.28066	77.2217	65.2774	radar_63_20250818_132439.pcap	dry
77.3984	87.0841	7.62357	77.5516	63.9995	radar_64_20250716_161128.pcap	dry
76.4776	85.2164	6.29577	77.2259	65.2804	radar_64_20250818_132453.pcap	dry
77.3734	87.0863	7.66036	77.5445	63.8693	radar_65_20250716_161141.pcap	dry
76.4859	85.2559	6.3029	77.2219	65.3266	radar_65_20250818_132507.pcap	dry
77.3715	87.099	7.66508	77.5337	63.9136	radar_66_20250716_161155.pcap	dry
76.4828	85.2858	6.32511	77.1978	65.2667	radar_66_20250818_132520.pcap	dry
77.3785	87.1009	7.66164	77.5253	63.8748	radar_67_20250716_161209.pcap	dry
76.4883	85.3107	6.34267	77.2364	65.2566	radar_67_20250818_132534.pcap	dry
77.3675	87.1085	7.67889	77.5268	63.8614	radar_68_20250716_161222.pcap	dry
76.4785	85.3325	6.37127	77.2199	65.1633	radar_68_20250818_132548.pcap	dry
77.3799	87.1132	7.65873	77.5011	63.9281	radar_69_20250716_161236.pcap	dry
76.4928	85.3619	6.37537	77.2228	65.1817	radar_69_20250818_132601.pcap	dry
74.5298	82.0372	6.10145	73.9066	64.9264	radar_6_20250701_112959.pcap	dry
78.4312	92.5114	10.8585	77.3444	59.9447	radar_6_20250702_165347.pcap	dry
78.2002	93.1938	11.1669	75.9965	60.0777	radar_6_20250702_170115.pcap	dry
73.6456	84.3905	7.9381	72.084	61.3661	radar_6_20250702_170902.pcap	dry
78.5515	91.6029	9.93433	77.9706	62.1752	radar_6_20250703_151732.pcap	dry
73.7736	84.4884	7.73789	76.8647	63.5194	radar_6_20250703_152615.pcap	dry
77.1141	88.9949	8.35107	76.927	63.8755	radar_6_20250703_153333.pcap	dry
71.6757	77.2216	4.34175	72.8022	63.5695	radar_6_20250707_124409.pcap	dry
78.7577	90.9943	9.19203	78.167	63.3054	radar_6_20250707_125227.pcap	dry
75.3091	87.0564	8.24143	77.2075	63.7235	radar_6_20250707_125944.pcap	dry
77.1604	85.8686	7.39118	79.1783	63.5709	radar_6_20250716_155734.pcap	dry
78.9311	93.9402	10.4641	77.2016	64.689	radar_6_20250716_165115.pcap	dry
77.6561	89.9747	8.99925	77.2349	62.9814	radar_6_20250818_131140.pcap	dry
77.3681	87.1215	7.67755	77.511	63.8966	radar_70_20250716_161250.pcap	dry
76.5065	85.3802	6.36466	77.2262	65.2572	radar_70_20250818_132615.pcap	dry
77.3727	87.1247	7.67949	77.4989	63.8727	radar_71_20250716_161303.pcap	dry
76.5032	85.3973	6.38756	77.2207	65.1725	radar_71_20250818_132629.pcap	dry
77.3892	87.1327	7.65512	77.5017	63.9773	radar_72_20250716_161317.pcap	dry
76.4987	85.4115	6.38678	77.2134	65.2303	radar_72_20250818_132642.pcap	dry
77.3853	87.1329	7.65766	77.4826	63.9189	radar_73_20250716_161331.pcap	dry
76.5194	85.4356	6.38782	77.2345	65.2571	radar_73_20250818_132656.pcap	dry
77.379	87.1423	7.67704	77.4868	63.9226	radar_74_20250716_161344.pcap	dry
76.5253	85.4594	6.39608	77.2255	65.2391	radar_74_20250818_132710.pcap	dry
77.3796	87.1518	7.6782	77.4772	63.9059	radar_75_20250716_161358.pcap	dry
76.5312	85.4666	6.39694	77.2327	65.2505	radar_75_20250818_132723.pcap	dry
77.3822	87.1578	7.67669	77.4767	63.938	radar_76_20250716_161412.pcap	dry
76.5214	85.4802	6.41836	77.2311	65.1936	radar_76_20250818_132737.pcap	dry
77.3921	87.1629	7.67553	77.48	63.8976	radar_77_20250716_161425.pcap	dry
76.5264	85.5008	6.42623	77.229	65.1915	radar_77_20250818_132751.pcap	dry
77.3943	87.1628	7.65536	77.4512	63.979	radar_78_20250716_161439.pcap	dry
79.6307	91.6695	9.23453	80.2424	65.0941	radar_78_20250818_132804.pcap	dry
77.3818	87.1714	7.68695	77.465	63.8697	radar_79_20250716_161453.pcap	dry
79.632	91.6878	9.27259	80.3184	65.0108	radar_79_20250818_132818.pcap	dry
74.4891	82.0305	6.14626	73.9112	64.9246	radar_7_20250701_113023.pcap	dry
78.4331	92.4995	10.8467	77.3615	59.9849	radar_7_20250702_165401.pcap	dry
78.2175	93.1931	11.1539	75.9979	60.0653	radar_7_20250702_170128.pcap	dry
73.7976	84.5848	7.9835	72.2267	61.4796	radar_7_20250702_170916.pcap	dry
78.5553	91.6044	9.92142	77.9503	62.2134	radar_7_20250703_151745.pcap	dry
73.7243	84.4728	7.78006	76.8726	63.2922	radar_7_20250703_152629.pcap	dry
77.1056	88.9986	8.36678	76.9435	63.8508	radar_7_20250703_153347.pcap	dry
71.6629	77.2215	4.3431	72.8218	63.5302	radar_7_20250707_124423.pcap	dry
78.7792	90.9995	9.1637	78.1728	63.4243	radar_7_20250707_125240.pcap	dry
75.3259	87.0599	8.21571	77.1974	63.8672	radar_7_20250707_125958.pcap	dry
77.158	85.8673	7.39874	79.1839	63.5454	radar_7_20250716_155748.pcap	dry
78.9351	93.9368	10.4468	77.1941	64.8309	radar_7_20250716_165129.pcap	dry
77.6592	89.9688	8.99638	77.2467	62.9676	radar_7_20250818_131153.pcap	dry
77.3938	87.1762	7.67187	77.4546	63.9595	radar_80_20250716_161506.pcap	dry
79.6357	91.6913	9.2817	80.3581	64.9776	radar_80_20250818_132832.pcap	dry
77.281	87.0322	7.62894	77.3243	63.9987	radar_81_20250716_161520.pcap	dry
79.6447	91.6881	9.26833	80.3692	65.021	radar_81_20250818_132845.pcap	dry
79.6166	91.7445	9.23537	80.2659	64.5166	radar_82_20250716_161534.pcap	dry
79.646	91.6898	9.27141	80.3789	65.0221	radar_82_20250818_132859.pcap	dry
79.6343	91.7595	9.24438	80.3318	64.5211	radar_83_20250716_161547.pcap	dry
79.645	91.6908	9.27299	80.3703	64.9944	radar_83_20250818_132913.pcap	dry
79.6286	91.7582	9.248	80.3213	64.5049	radar_84_20250716_161601.pcap	dry
79.668	91.6943	9.24825	80.3884	65.0815	radar_84_20250818_132926.pcap	dry
79.6265	91.7558	9.25017	80.3249	64.5217	radar_85_20250716_161615.pcap	dry
79.6612	91.6906	9.25232	80.3808	65.0424	radar_85_20250818_132940.pcap	dry
79.6272	91.7545	9.25058	80.3429	64.5165	radar_86_20250716_161628.pcap	dry
79.6432	91.6934	9.28575	80.3905	64.9627	radar_86_20250818_132954.pcap	dry
79.6209	91.752	9.25433	80.3345	64.5128	radar_87_20250716_161642.pcap	dry
79.6448	91.6938	9.27779	80.3778	64.9976	radar_87_20250818_133007.pcap	dry
79.6229	91.747	9.2498	80.3468	64.5028	radar_88_20250716_161656.pcap	dry
79.667	91.7213	9.31326	80.5143	64.9434	radar_88_20250818_133021.pcap	dry
79.6365	91.7466	9.23546	80.357	64.5602	radar_89_20250716_161709.pcap	dry
79.6792	91.7212	9.29457	80.5211	64.9915	radar_89_20250818_133035.pcap	dry
74.4981	82.0241	6.12244	73.9091	64.9866	radar_8_20250701_113048.pcap	dry
78.4168	92.4993	10.8639	77.3728	59.9928	radar_8_20250702_165414.pcap	dry
78.4979	93.4004	11.0314	76.2019	60.8957	radar_8_20250702_170142.pcap	dry
73.8559	84.5992	7.93837	72.2979	61.6429	radar_8_20250702_170930.pcap	dry
78.5517	91.6045	9.92718	77.9423	62.1604	radar_8_20250703_151759.pcap	dry
73.7186	84.4663	7.78011	76.8821	63.3161	radar_8_20250703_152643.pcap	dry
77.0758	88.9888	8.39476	76.9333	63.733	radar_8_20250703_153400.pcap	dry
71.6375	77.2359	4.34679	72.7846	63.5234	radar_8_20250707_124436.pcap	dry
78.7778	91.0003	9.17005	78.1615	63.4019	radar_8_20250707_125254.pcap	dry
75.3391	87.0755	8.21841	77.1972	63.8867	radar_8_20250707_130011.pcap	dry
77.1656	85.8648	7.38364	79.184	63.5893	radar_8_20250716_155802.pcap	dry
78.921	93.9359	10.4691	77.1916	64.664	radar_8_20250716_165143.pcap	dry
77.6507	89.966	8.99921	77.2272	62.9875	radar_8_20250818_131207.pcap	dry
79.6269	91.7433	9.24681	80.3632	64.5005	radar_90_20250716_161743.pcap	dry
79.69	91.7242	9.28421	80.5154	65.0264	radar_90_20250818_133049.pcap	dry
79.6236	91.7431	9.25533	80.3715	64.5034	radar_91_20250716_161757.pcap	dry
79.6817	91.7204	9.29095	80.5101	64.9958	radar_91_20250818_133102.pcap	dry
79.6225	91.7418	9.25588	80.3833	64.5043	radar_92_20250716_161811.pcap	dry
79.6794	91.7168	9.29567	80.5103	64.929	radar_92_20250818_133116.pcap	dry
79.6327	91.7384	9.24322	80.3816	64.5072	radar_93_20250716_161824.pcap	dry
79.6696	91.7161	9.30312	80.5059	64.9669	radar_93_20250818_133130.pcap	dry
79.6168	91.7407	9.26147	80.3795	64.4868	radar_94_20250716_161838.pcap	dry
79.6709	91.7138	9.30042	80.5081	64.9484	radar_94_20250818_133143.pcap	dry
79.6321	91.7368	9.23804	80.3918	64.5609	radar_95_20250716_161852.pcap	dry
79.6766	91.7124	9.28821	80.5092	64.9758	radar_95_20250818_133157.pcap	dry
79.614	91.7362	9.26335	80.3946	64.476	radar_96_20250716_161905.pcap	dry
79.67	91.7086	9.29119	80.4914	64.9754	radar_96_20250818_133211.pcap	dry
79.6336	91.737	9.2417	80.4046	64.5417	radar_97_20250716_161919.pcap	dry
79.6819	91.7093	9.27251	80.5033	65.0831	radar_97_20250818_133224.pcap	dry
79.6217	91.737	9.25982	80.4088	64.4855	radar_98_20250716_161933.pcap	dry
79.6634	91.7063	9.29897	80.5006	64.9558	radar_98_20250818_133238.pcap	dry
79.6244	91.7355	9.25293	80.4055	64.4892	radar_99_20250716_161946.pcap	dry
79.6719	91.7045	9.27975	80.4898	65.0097	radar_99_20250818_133252.pcap	dry
74.5373	82.0199	6.07491	73.8804	65.0221	radar_9_20250701_113113.pcap	dry
78.4724	92.4895	10.7728	77.3643	60.2513	radar_9_20250702_165428.pcap	dry
78.5358	93.3943	10.9771	76.1977	61.0305	radar_9_20250702_170156.pcap	dry
73.8501	84.5971	7.96972	72.2618	61.4606	radar_9_20250702_170943.pcap	dry
78.5929	91.5962	9.89025	78.0348	62.2064	radar_9_20250703_151813.pcap	dry
73.8975	84.6699	7.8023	77.0859	63.4281	radar_9_20250703_152656.pcap	dry
76.93	88.783	8.32681	76.7581	63.7532	radar_9_20250703_153414.pcap	dry
71.6397	77.2224	4.33053	72.7841	63.5539	radar_9_20250707_124450.pcap	dry
78.7709	90.9984	9.17143	78.1591	63.4056	radar_9_20250707_125308.pcap	dry
75.3235	87.0776	8.24199	77.1947	63.7849	radar_9_20250707_130025.pcap	dry
77.146	85.8589	7.39621	79.1735	63.568	radar_9_20250716_155815.pcap	dry
78.9157	93.9291	10.472	77.2021	64.6341	radar_9_20250716_165156.pcap	dry
77.6555	89.9623	8.98702	77.2365	63.0289	radar_9_20250818_131221.pcap	dry
79.3002	93.6397	10.4404	76.7433	63.1478	radar_0_20250702_194044.pcap	ice
73.5764	86.2337	8.95577	71.1832	58.0535	radar_0_20250702_194910.pcap	ice
83.5452	97.9835	10.5205	81.9487	68.5395	radar_0_20250702_195641.pcap	ice
79.3111	92.2548	8.93776	76.8154	68.7043	radar_0_20250703_182056.pcap	ice
84.2544	100.212	11.6045	81.8204	70.2468	radar_0_20250703_182807.pcap	ice
80.0795	94.1831	10.2778	77.1671	65.4348	radar_0_20250703_183520.pcap	ice
79.8213	91.0039	7.7026	76.5298	70.2668	radar_0_20250707_154849.pcap	ice
82.9154	99.4781	11.6673	76.4344	70.0674	radar_0_20250707_155608.pcap	ice
78.885	89.4211	6.8652	76.4395	70.1996	radar_0_20250707_160426.pcap	ice
77.0187	90.1634	8.95994	73.393	65.8772	radar_0_20250717_132118.pcap	ice
60.0429	67.6426	5.23495	60.1556	53.3061	radar_0_20250717_143158.pcap	ice
80.3168	95.6753	10.6644	76.1029	68.198	radar_0_20250819_135922.pcap	ice
79.9273	94.0295	9.29039	76.8009	70.2502	radar_100_20250717_145510.pcap	ice
81.1371	96.7035	10.8339	76.4807	68.7285	radar_100_20250819_142234.pcap	ice
79.9264	94.0406	9.29952	76.8006	70.2013	radar_101_20250717_145524.pcap	ice
81.1395	96.7087	10.8347	76.4682	68.7412	radar_101_20250819_142248.pcap	ice
79.9484	94.046	9.28462	76.822	70.2186	radar_102_20250717_145537.pcap	ice
81.1386	96.7175	10.8451	76.4863	68.7278	radar_102_20250819_142301.pcap	ice
79.9563	94.0515	9.27797	76.8178	70.2678	radar_103_20250717_145551.pcap	ice
81.153	96.7186	10.8322	76.4867	68.7587	radar_103_20250819_142315.pcap	ice
79.9674	94.0658	9.28198	76.8358	70.247	radar_104_20250717_145605.pcap	ice
81.1454	96.7287	10.8481	76.4937	68.7266	radar_104_20250819_142329.pcap	ice
79.9878	94.0843	9.2774	76.8324	70.303	radar_105_20250717_145619.pcap	ice
80.7272	96.3801	10.9277	76.1511	67.9931	radar_105_20250819_142342.pcap	ice
79.7029	93.787	9.26239	76.5227	69.98	radar_106_20250717_145632.pcap	ice
81.1427	96.7365	10.8582	76.4951	68.7183	radar_106_20250819_142356.pcap	ice
79.7193	93.7964	9.25565	76.5326	70.0171	radar_107_20250717_145646.pcap	ice
81.1551	96.7477	10.8558	76.4882	68.7286	radar_107_20250819_142410.pcap	ice
80.0107	94.1129	9.27822	76.8204	70.3041	radar_108_20250717_145700.pcap	ice
80.7382	96.3999	10.9348	76.1463	67.9864	radar_108_20250819_142423.pcap	ice
80.0382	94.1199	9.25932	76.8605	70.362	radar_109_20250717_145713.pcap	ice
81.18	96.7697	10.8525	76.4834	68.7103	radar_109_20250819_142437.pcap	ice
80.2812	94.8267	10.4449	76.6118	64.5899	radar_10_20250702_194306.pcap	ice
82.8315	99.7291	12.1095	79.3376	68.08	radar_10_20250702_195131.pcap	ice
82.3812	97.5052	10.9556	80.2995	67.5637	radar_10_20250702_195902.pcap	ice
80.9503	94.3464	9.4712	79.0411	67.982	radar_10_20250703_182317.pcap	ice
83.3549	98.005	10.6291	82.2315	69.247	radar_10_20250703_183028.pcap	ice
85.1646	102.043	12.2697	81.5595	70.7343	radar_10_20250703_183741.pcap	ice
83.723	99.5036	11.4063	80.6643	69.3449	radar_10_20250707_155110.pcap	ice
81.6329	98.0285	11.4794	76.3657	68.9765	radar_10_20250707_155830.pcap	ice
80.9729	92.8183	7.95607	76.8349	71.6916	radar_10_20250707_160648.pcap	ice
82.1662	96.9974	10.5532	78.1409	68.4343	radar_10_20250717_132339.pcap	ice
81.957	97.406	11.0118	76.8824	67.9921	radar_10_20250717_143419.pcap	ice
80.4749	95.8807	10.699	76.1639	68.3482	radar_10_20250819_140143.pcap	ice
79.5701	92.545	8.84332	76.5422	68.8991	radar_110_20250717_145727.pcap	ice
81.4018	96.773	10.6663	76.5195	68.7322	radar_110_20250819_142451.pcap	ice
79.9352	93.0015	8.81422	76.7158	69.7065	radar_111_20250717_145741.pcap	ice
78.3037	90.3759	7.93349	76.288	69.8831	radar_111_20250819_142504.pcap	ice
79.9812	93.0725	8.81445	76.7096	69.8547	radar_112_20250717_145754.pcap	ice
79.024	91.1678	7.93707	76.5047	70.4829	radar_112_20250819_142518.pcap	ice
80	93.1085	8.82246	76.7221	69.869	radar_113_20250717_145808.pcap	ice
79.1231	91.3369	7.97919	76.477	70.5157	radar_113_20250819_142532.pcap	ice
80.0076	93.1164	8.81851	76.7187	69.9264	radar_114_20250717_145822.pcap	ice
79.1498	91.4157	8.01453	76.4904	70.4716	radar_114_20250819_142545.pcap	ice
80.0061	93.1254	8.82853	76.7221	69.9134	radar_115_20250717_145835.pcap	ice
79.1503	91.4344	8.02931	76.4757	70.4028	radar_115_20250819_142559.pcap	ice
80.017	93.1361	8.82624	76.7417	69.932	radar_116_20250717_145849.pcap	ice
79.1583	91.4603	8.03682	76.446	70.398	radar_116_20250819_142613.pcap	ice
80.0246	93.1443	8.82362	76.7381	69.95	radar_117_20250717_145903.pcap	ice
79.1759	91.4956	8.05129	76.455	70.4041	radar_117_20250819_142627.pcap	ice
80.0421	93.1611	8.82155	76.7506	69.9891	radar_118_20250717_145916.pcap	ice
79.0842	91.4179	8.06131	76.3616	70.2538	radar_118_20250819_142640.pcap	ice
80.0499	93.1622	8.81449	76.7345	70.0077	radar_119_20250717_145930.pcap	ice
79.1965	91.5272	8.06132	76.4758	70.4039	radar_119_20250819_142654.pcap	ice
80.2661	94.5633	10.223	76.6412	64.944	radar_11_20250702_194319.pcap	ice
82.7362	99.5825	12.0559	79.1067	67.8168	radar_11_20250702_195145.pcap	ice
82.271	97.3073	10.8538	80.0102	67.653	radar_11_20250702_195916.pcap	ice
81.2307	94.8382	9.7017	79.3509	67.763	radar_11_20250703_182331.pcap	ice
83.1584	97.6285	10.4832	82.2528	69.1709	radar_11_20250703_183042.pcap	ice
85.0016	102.076	12.4204	81.2135	70.4053	radar_11_20250703_183755.pcap	ice
83.9657	99.9282	11.5905	81.1242	69.3653	radar_11_20250707_155124.pcap	ice
81.7195	98.0195	11.3867	76.3685	69.5152	radar_11_20250707_155843.pcap	ice
80.8823	92.8707	8.00123	76.4049	71.6918	radar_11_20250707_160701.pcap	ice
82.3183	97.205	10.5945	78.1589	68.5543	radar_11_20250717_132353.pcap	ice
82.3165	97.6635	10.8822	77.1542	68.8129	radar_11_20250717_143433.pcap	ice
80.4978	95.8992	10.694	76.184	68.3979	radar_11_20250819_140157.pcap	ice
80.062	93.1731	8.81359	76.77	70.0226	radar_120_20250717_145944.pcap	ice
79.2015	91.5487	8.07493	76.4739	70.3486	radar_120_20250819_142708.pcap	ice
80.0573	93.1729	8.81552	76.7591	70.0055	radar_121_20250717_145957.pcap	ice
79.2042	91.5719	8.09488	76.4832	70.3065	radar_121_20250819_142721.pcap	ice
80.0618	93.1717	8.80996	76.7659	70.0191	radar_122_20250717_150011.pcap	ice
79.2294	91.5917	8.08878	76.4849	70.3688	radar_122_20250819_142735.pcap	ice
80.0698	93.1789	8.804	76.7667	70.0556	radar_123_20250717_150025.pcap	ice
79.2293	91.5929	8.09348	76.4979	70.2993	radar_123_20250819_142749.pcap	ice
80.0836	93.1895	8.80317	76.7692	70.0595	radar_124_20250717_150038.pcap	ice
79.2421	91.611	8.09693	76.4993	70.3367	radar_124_20250819_142802.pcap	ice
80.0966	93.1959	8.79397	76.7691	70.0961	radar_125_20250717_150052.pcap	ice
79.2483	91.6189	8.10238	76.5111	70.2897	radar_125_20250819_142816.pcap	ice
80.1038	93.1972	8.78952	76.772	70.1113	radar_126_20250717_150106.pcap	ice
78.921	91.2754	8.08672	76.1244	69.9068	radar_126_20250819_142830.pcap	ice
80.1014	93.2038	8.80174	76.7967	70.0513	radar_127_20250717_150120.pcap	ice
79.2711	91.6361	8.09846	76.4912	70.2873	radar_127_20250819_142843.pcap	ice
80.1049	93.2075	8.80092	76.7942	70.0739	radar_128_20250717_150133.pcap	ice
79.2723	91.6438	8.10542	76.5193	70.2764	radar_128_20250819_142857.pcap	ice
80.1142	93.2142	8.7972	76.7943	70.0934	radar_129_20250717_150147.pcap	ice
79.2851	91.6432	8.09469	76.4997	70.2916	radar_129_20250819_142911.pcap	ice
80.2276	94.2891	10.0542	76.6516	65.0618	radar_12_20250702_194333.pcap	ice
80.2289	97.1911	12.1229	76.2984	65.3156	radar_12_20250702_195159.pcap	ice
82.1907	97.117	10.7302	79.729	67.8495	radar_12_20250702_195930.pcap	ice
81.4403	95.2444	9.90531	79.5448	67.5525	radar_12_20250703_182344.pcap	ice
82.9502	97.2271	10.3285	82.2789	69.062	radar_12_20250703_183056.pcap	ice
85.1341	102.361	12.5412	81.2425	70.3147	radar_12_20250703_183809.pcap	ice
84.1873	100.281	11.7331	81.5643	69.5131	radar_12_20250707_155138.pcap	ice
81.8371	98.0448	11.2938	76.3675	70.3007	radar_12_20250707_155857.pcap	ice
80.7003	92.8249	8.02871	76.4254	71.7037	radar_12_20250707_160715.pcap	ice
82.4592	97.3968	10.6422	78.2183	68.6311	radar_12_20250717_132407.pcap	ice
82.0628	97.4133	10.8593	76.9375	68.8177	radar_12_20250717_143446.pcap	ice
80.5033	95.9114	10.7016	76.2132	68.4194	radar_12_20250819_140211.pcap	ice
80.125	93.2213	8.79238	76.7934	70.1037	radar_130_20250717_150201.pcap	ice
79.3042	91.6554	8.09135	76.5173	70.3131	radar_130_20250819_142924.pcap	ice
80.1268	93.2249	8.79333	76.7873	70.1145	radar_131_20250717_150214.pcap	ice
79.3082	91.6735	8.10066	76.498	70.31	radar_131_20250819_142938.pcap	ice
80.1421	93.2369	8.79272	76.8168	70.1191	radar_132_20250717_150228.pcap	ice
79.3164	91.6819	8.10247	76.501	70.2994	radar_132_20250819_142952.pcap	ice
80.1489	93.2494	8.79776	76.8059	70.1159	radar_133_20250717_150242.pcap	ice
79.316	91.6788	8.10147	76.4992	70.2681	radar_133_20250819_143005.pcap	ice
80.1554	93.2566	8.79631	76.8066	70.1351	radar_134_20250717_150255.pcap	ice
79.3234	91.6981	8.11133	76.5189	70.2678	radar_134_20250819_143019.pcap	ice
80.1673	93.2608	8.79163	76.8242	70.1441	radar_135_20250717_150309.pcap	ice
79.3252	91.6994	8.11258	76.5098	70.248	radar_135_20250819_143033.pcap	ice
80.1629	93.2614	8.79618	76.8323	70.1399	radar_136_20250717_150323.pcap	ice
79.3238	91.7021	8.11913	76.5232	70.2327	radar_136_20250819_143046.pcap	ice
80.1736	93.2655	8.7912	76.8116	70.1323	radar_137_20250717_150336.pcap	ice
78.9966	91.3488	8.09715	76.1571	69.8097	radar_137_20250819_143100.pcap	ice
80.1838	93.2645	8.77913	76.8288	70.1931	radar_138_20250717_150350.pcap	ice
79.3429	91.7133	8.11391	76.5424	70.2405	radar_138_20250819_143114.pcap	ice
80.1847	93.2759	8.79093	76.818	70.1573	radar_139_20250717_150404.pcap	ice
79.3573	91.7308	8.11417	76.5208	70.2641	radar_139_20250819_143127.pcap	ice
80.2392	94.0707	9.88849	77.0834	65.2769	radar_13_20250702_194347.pcap	ice
80.2921	97.2159	12.0867	76.2966	65.411	radar_13_20250702_195212.pcap	ice
82.0869	96.8774	10.5873	79.4923	68.046	radar_13_20250702_195943.pcap	ice
81.6142	95.5966	10.0775	79.6842	67.3972	radar_13_20250703_182358.pcap	ice
82.7434	96.8296	10.1581	82.277	69.0355	radar_13_20250703_183109.pcap	ice
85.2265	102.599	12.6499	81.1786	70.199	radar_13_20250703_183822.pcap	ice
84.3862	100.599	11.8599	81.9377	69.5778	radar_13_20250707_155151.pcap	ice
81.9681	98.1234	11.2431	76.3885	70.665	radar_13_20250707_155911.pcap	ice
80.6001	92.7628	8.01282	76.4116	71.7487	radar_13_20250707_160729.pcap	ice
82.624	97.587	10.6691	78.2993	68.7309	radar_13_20250717_132420.pcap	ice
82.1033	97.424	10.8206	76.9475	69.0606	radar_13_20250717_143500.pcap	ice
80.5297	95.9357	10.6956	76.1965	68.4823	radar_13_20250819_140224.pcap	ice
79.3577	91.7158	8.10481	76.5251	70.2541	radar_140_20250819_143141.pcap	ice
79.353	91.736	8.12701	76.5273	70.2129	radar_141_20250819_143155.pcap	ice
79.0136	91.3816	8.11796	76.1733	69.7596	radar_142_20250819_143208.pcap	ice
79.3589	91.7386	8.12511	76.5117	70.187	radar_143_20250819_143222.pcap	ice
79.359	91.7588	8.1415	76.5351	70.1977	radar_144_20250819_143236.pcap	ice
79.3651	91.7465	8.12805	76.527	70.1899	radar_145_20250819_143249.pcap	ice
79.0322	91.4047	8.12435	76.1833	69.7378	radar_146_20250819_143303.pcap	ice
79.3742	91.7674	8.14223	76.5524	70.1482	radar_147_20250819_143317.pcap	ice
79.3769	91.7721	8.14238	76.5266	70.1433	radar_148_20250819_143330.pcap	ice
79.3759	91.7862	8.15589	76.5261	70.0977	radar_149_20250819_143344.pcap	ice
80.2389	93.9454	9.80766	77.4122	65.306	radar_14_20250702_194401.pcap	ice
80.3232	97.2177	12.0683	76.3462	65.4529	radar_14_20250702_195226.pcap	ice
82.0437	96.7028	10.4617	79.4341	68.1851	radar_14_20250702_195957.pcap	ice
81.7918	95.989	10.2729	79.7942	67.1836	radar_14_20250703_182412.pcap	ice
82.5049	96.4434	10.0237	82.2695	68.9322	radar_14_20250703_183123.pcap	ice
85.2984	102.771	12.7221	81.122	70.1696	radar_14_20250703_183836.pcap	ice
84.5834	100.874	11.9545	82.3477	69.7293	radar_14_20250707_155205.pcap	ice
82.1117	98.206	11.1908	76.385	70.6734	radar_14_20250707_155924.pcap	ice
80.3767	92.472	7.87878	76.4071	71.8173	radar_14_20250707_160742.pcap	ice
82.7143	97.7163	10.7017	78.312	68.8254	radar_14_20250717_132434.pcap	ice
82.1277	97.4344	10.8052	76.9721	69.1539	radar_14_20250717_143514.pcap	ice
80.5289	95.9499	10.7096	76.1972	68.4598	radar_14_20250819_140238.pcap	ice
79.3887	91.781	8.14361	76.5389	70.1188	radar_150_20250819_143358.pcap	ice
79.289	91.6828	8.14581	76.4343	69.991	radar_151_20250819_143411.pcap	ice
79.3784	91.7999	8.16473	76.5406	70.1235	radar_152_20250819_143425.pcap	ice
79.3728	91.7876	8.16466	76.5478	70.0814	radar_153_20250819_143439.pcap	ice
79.3697	91.7976	8.17168	76.523	70.0855	radar_154_20250819_143452.pcap	ice
79.0321	91.446	8.16738	76.2122	69.574	radar_155_20250819_143506.pcap	ice
79.0396	91.4534	8.16551	76.1961	69.6127	radar_156_20250819_143520.pcap	ice
79.3931	91.8187	8.17043	76.5336	70.0888	radar_157_20250819_143534.pcap	ice
79.0616	91.4601	8.15334	76.195	69.6367	radar_158_20250819_143547.pcap	ice
79.3942	91.8322	8.18484	76.5425	69.994	radar_159_20250819_143601.pcap	ice
80.2334	93.9249	9.78128	77.4205	65.3805	radar_15_20250702_194414.pcap	ice
80.3495	97.2494	12.0776	76.3548	65.5212	radar_15_20250702_195240.pcap	ice
82.0387	96.5977	10.3825	79.5524	68.2631	radar_15_20250702_200011.pcap	ice
81.9034	96.3195	10.4711	79.8101	66.8672	radar_15_20250703_182425.pcap	ice
82.236	96.0105	9.8637	82.2394	68.8521	radar_15_20250703_183137.pcap	ice
85.3003	102.877	12.7784	80.8118	70.0751	radar_15_20250703_183850.pcap	ice
84.7286	101.107	12.0323	82.5187	69.8691	radar_15_20250707_155219.pcap	ice
82.2557	98.2776	11.1295	76.3984	70.7351	radar_15_20250707_155938.pcap	ice
80.1942	92.1742	7.73477	76.4114	71.8169	radar_15_20250707_160756.pcap	ice
82.8429	97.8689	10.7203	78.4904	68.9747	radar_15_20250717_132448.pcap	ice
82.1624	97.4646	10.8001	76.9988	69.2236	radar_15_20250717_143527.pcap	ice
80.5433	95.9614	10.7056	76.201	68.517	radar_15_20250819_140252.pcap	ice
79.3957	91.8435	8.19268	76.5508	69.9778	radar_160_20250819_143615.pcap	ice
79.0556	91.482	8.17891	76.2024	69.5818	radar_161_20250819_143628.pcap	ice
79.3926	91.8342	8.19144	76.56	69.985	radar_162_20250819_143642.pcap	ice
79.3888	91.8493	8.20621	76.5493	69.9867	radar_163_20250819_143656.pcap	ice
78.9458	91.3917	8.19498	76.1409	69.4011	radar_164_20250819_143709.pcap	ice
79.0403	91.5063	8.21651	76.1911	69.4266	radar_165_20250819_143723.pcap	ice
79.3927	91.8676	8.21995	76.5453	69.9244	radar_166_20250819_143737.pcap	ice
79.381	91.8631	8.22809	76.5514	69.8777	radar_167_20250819_143750.pcap	ice
79.389	91.8826	8.23693	76.5663	69.8667	radar_168_20250819_143804.pcap	ice
78.9413	91.4058	8.21685	76.1601	69.3071	radar_169_20250819_143818.pcap	ice
80.2034	93.9565	9.78963	77.1524	65.3697	radar_16_20250702_194428.pcap	ice
80.3118	97.2424	12.1167	76.3766	65.6303	radar_16_20250702_195253.pcap	ice
82.0792	96.5394	10.3122	79.7827	68.3546	radar_16_20250702_200024.pcap	ice
82.0181	96.6077	10.6187	79.8407	66.7212	radar_16_20250703_182439.pcap	ice
81.9312	95.5633	9.71361	82.1484	68.7569	radar_16_20250703_183150.pcap	ice
85.3101	102.964	12.8145	80.5412	70.0355	radar_16_20250703_183904.pcap	ice
84.8527	101.302	12.095	82.6658	70.0548	radar_16_20250707_155232.pcap	ice
82.1998	98.2606	11.1627	76.402	70.8264	radar_16_20250707_155952.pcap	ice
80.1171	91.9284	7.57799	76.4143	71.8583	radar_16_20250707_160810.pcap	ice
82.9083	97.9838	10.7633	78.5514	69.0302	radar_16_20250717_132502.pcap	ice
82.1899	97.4755	10.7857	77.011	69.3112	radar_16_20250717_143541.pcap	ice
80.5477	95.9715	10.7119	76.2015	68.492	radar_16_20250819_140305.pcap	ice
79.0518	91.5308	8.22997	76.1975	69.4191	radar_170_20250819_143831.pcap	ice
79.0468	91.5424	8.24883	76.2305	69.3505	radar_171_20250819_143845.pcap	ice
79.044	91.5515	8.25846	76.2033	69.3165	radar_172_20250819_143859.pcap	ice
79.396	91.9099	8.25799	76.5775	69.7951	radar_173_20250819_143912.pcap	ice
79.0485	91.5591	8.2618	76.2292	69.3142	radar_174_20250819_143926.pcap	ice
79.0414	91.5651	8.27338	76.2119	69.2756	radar_175_20250819_143940.pcap	ice
79.4002	91.9367	8.28272	76.5869	69.7183	radar_176_20250819_143953.pcap	ice
78.9536	91.4632	8.26167	76.1422	69.1666	radar_177_20250819_144007.pcap	ice
78.9497	91.4764	8.27943	76.1588	69.0964	radar_178_20250819_144021.pcap	ice
79.4046	91.9515	8.2919	76.5702	69.6892	radar_179_20250819_144034.pcap	ice
80.1431	94.0481	9.86419	76.6745	65.302	radar_17_20250702_194442.pcap	ice
80.1993	97.2183	12.2151	76.3845	65.5582	radar_17_20250702_195307.pcap	ice
82.1021	96.5069	10.2719	79.9314	68.3779	radar_17_20250702_200038.pcap	ice
82.1152	96.8743	10.7594	79.8101	66.5303	radar_17_20250703_182453.pcap	ice
81.6179	95.1373	9.57353	81.9801	68.6968	radar_17_20250703_183204.pcap	ice
85.2677	102.988	12.8436	80.2192	69.9359	radar_17_20250703_183917.pcap	ice
84.9638	101.475	12.1434	82.7567	70.1896	radar_17_20250707_155246.pcap	ice
82.1795	98.2186	11.1491	76.4163	70.8606	radar_17_20250707_160005.pcap	ice
80.1617	91.7595	7.42369	76.4188	71.919	radar_17_20250707_160823.pcap	ice
83.0196	98.1149	10.7705	78.6455	69.2094	radar_17_20250717_132515.pcap	ice
82.2089	97.491	10.7787	77.0316	69.3788	radar_17_20250717_143555.pcap	ice
80.56	95.9863	10.7152	76.2135	68.5098	radar_17_20250819_140319.pcap	ice
78.9654	91.4847	8.27577	76.1832	69.1112	radar_180_20250819_144048.pcap	ice
79.0612	91.6138	8.30261	76.226	69.1958	radar_181_20250819_144102.pcap	ice
78.9537	91.4967	8.29236	76.1598	69.0886	radar_182_20250819_144115.pcap	ice
78.9585	91.5093	8.3043	76.1748	69.0262	radar_183_20250819_144129.pcap	ice
79.0564	91.6228	8.32019	76.225	69.0952	radar_184_20250819_144143.pcap	ice
78.9569	91.5174	8.31588	76.1703	68.9484	radar_185_20250819_144156.pcap	ice
78.9726	91.5183	8.30133	76.1817	69.0382	radar_186_20250819_144210.pcap	ice
78.9744	91.5259	8.30886	76.1893	68.967	radar_187_20250819_144224.pcap	ice
78.9581	91.5127	8.31418	76.1584	68.9051	radar_188_20250819_144237.pcap	ice
78.9652	91.5353	8.32592	76.1727	68.9174	radar_189_20250819_144251.pcap	ice
80.1684	94.3222	10.0312	76.653	65.1816	radar_18_20250702_194455.pcap	ice
80.0504	97.1758	12.3383	76.4107	65.6697	radar_18_20250702_195321.pcap	ice
82.1646	96.5683	10.3032	80.229	68.2951	radar_18_20250702_200052.pcap	ice
82.2059	97.1295	10.8972	79.8195	66.3936	radar_18_20250703_182506.pcap	ice
81.3252	94.7477	9.45898	81.3661	68.6259	radar_18_20250703_183218.pcap	ice
85.5558	103.281	12.8383	80.4159	70.1373	radar_18_20250703_183931.pcap	ice
85.0583	101.606	12.1707	82.8396	70.3612	radar_18_20250707_155300.pcap	ice
82.0136	98.1143	11.2095	76.4129	70.7715	radar_18_20250707_160019.pcap	ice
80.2717	91.6425	7.30681	76.4372	71.9288	radar_18_20250707_160837.pcap	ice
83.1158	98.2216	10.7713	78.719	69.3694	radar_18_20250717_132529.pcap	ice
82.2284	97.518	10.7811	77.0293	69.4209	radar_18_20250717_143608.pcap	ice
80.58	95.9999	10.7069	76.2119	68.5646	radar_18_20250819_140333.pcap	ice
78.9714	91.5339	8.32486	76.2108	68.9144	radar_190_20250819_144305.pcap	ice
78.9806	91.5381	8.31759	76.1882	68.9485	radar_191_20250819_144318.pcap	ice
79.415	92.0062	8.34171	76.5898	69.4946	radar_192_20250819_144332.pcap	ice
78.9816	91.5474	8.32679	76.1864	68.8952	radar_193_20250819_144346.pcap	ice
78.9745	91.5572	8.34131	76.1769	68.8335	radar_194_20250819_144359.pcap	ice
78.9747	91.558	8.3479	76.2024	68.8156	radar_195_20250819_144413.pcap	ice
79.4044	92.0066	8.36056	76.586	69.3514	radar_196_20250819_144427.pcap	ice
82.3138	96.0167	9.69503	79.0573	70.7575	radar_197_20250819_144440.pcap	ice
82.7994	96.5812	9.72456	79.4478	71.4936	radar_198_20250819_144454.pcap	ice
82.8844	96.7099	9.7536	79.5346	71.6188	radar_199_20250819_144508.pcap	ice
80.3048	94.7308	10.2429	76.6627	65.1164	radar_19_20250702_194509.pcap	ice
79.7415	97.1147	12.639	76.4313	64.0987	radar_19_20250702_195334.pcap	ice
82.293	96.6941	10.3401	80.6327	68.2592	radar_19_20250702_200105.pcap	ice
82.3256	97.3943	11.0104	79.8546	66.3627	radar_19_20250703_182520.pcap	ice
81.0688	94.435	9.36615	80.3634	68.5999	radar_19_20250703_183232.pcap	ice
85.1844	102.947	12.843	79.747	69.8919	radar_19_20250703_183945.pcap	ice
85.1357	101.699	12.1758	82.8791	70.5466	radar_19_20250707_155313.pcap	ice
81.8487	98.0137	11.2802	76.4006	69.8914	radar_19_20250707_160033.pcap	ice
80.3358	91.5609	7.24429	76.7608	71.9483	radar_19_20250707_160851.pcap	ice
83.1829	98.3091	10.7839	78.775	69.5318	radar_19_20250717_132543.pcap	ice
82.2326	97.5384	10.7919	77.0575	69.4224	radar_19_20250717_143622.pcap	ice
80.5849	96.0161	10.7176	76.2198	68.5889	radar_19_20250819_140346.pcap	ice
79.312	93.951	10.722	76.5063	62.4832	radar_1_20250702_194103.pcap	ice
80.7273	94.4466	9.42957	77.6449	67.561	radar_1_20250702_194928.pcap	ice
81.4439	96.1786	10.7167	79.758	66.5349	radar_1_20250702_195659.pcap	ice
79.0032	91.9122	8.86673	76.5944	68.547	radar_1_20250703_182114.pcap	ice
84.5943	100.45	11.5143	82.1674	70.6783	radar_1_20250703_182825.pcap	ice
80.4522	95.148	10.8699	77.643	64.2196	radar_1_20250703_183538.pcap	ice
80.6698	92.6982	8.30692	77.2371	70.3423	radar_1_20250707_154907.pcap	ice
82.7454	99.4105	11.719	76.4093	70.2	radar_1_20250707_155626.pcap	ice
79.3163	89.7723	6.89441	76.4759	70.6422	radar_1_20250707_160444.pcap	ice
80.1861	93.7887	9.52899	77.6856	68.0589	radar_1_20250717_132136.pcap	ice
61.1461	69.1572	5.36484	61.8368	54.0747	radar_1_20250717_143216.pcap	ice
80.3487	95.718	10.6724	76.1105	68.2163	radar_1_20250819_135940.pcap	ice
82.5294	96.4387	9.80718	79.041	71.0687	radar_200_20250819_144541.pcap	ice
82.9346	96.8053	9.79468	79.6399	71.5158	radar_201_20250819_144555.pcap	ice
82.9507	96.8336	9.80296	79.646	71.5053	radar_202_20250819_144609.pcap	ice
82.5479	96.4844	9.82613	79.0439	71.049	radar_203_20250819_144623.pcap	ice
82.9562	96.8503	9.80997	79.6532	71.488	radar_204_20250819_144636.pcap	ice
82.9603	96.8489	9.80285	79.6455	71.511	radar_205_20250819_144650.pcap	ice
82.9706	96.862	9.80564	79.6543	71.5015	radar_206_20250819_144704.pcap	ice
82.5596	96.5043	9.83004	79.0394	71.0215	radar_207_20250819_144717.pcap	ice
82.9671	96.8674	9.80957	79.6224	71.5186	radar_208_20250819_144731.pcap	ice
82.9677	96.8738	9.81603	79.6346	71.4688	radar_209_20250819_144745.pcap	ice
80.5367	95.1692	10.4301	76.6711	65.1112	radar_20_20250702_194523.pcap	ice
79.4009	97.108	13.08	76.4512	61.6096	radar_20_20250702_195348.pcap	ice
82.398	96.8436	10.4093	80.9422	68.1989	radar_20_20250702_200119.pcap	ice
82.3741	97.5652	11.0993	79.7773	66.3276	radar_20_20250703_182534.pcap	ice
80.8836	94.2497	9.31662	79.6174	68.5709	radar_20_20250703_183245.pcap	ice
85.1159	102.869	12.8194	79.4789	69.8334	radar_20_20250703_183958.pcap	ice
85.195	101.737	12.1452	82.8775	70.7494	radar_20_20250707_155327.pcap	ice
81.6784	97.9143	11.369	76.4304	68.8827	radar_20_20250707_160046.pcap	ice
80.3559	91.4437	7.17816	77.0721	71.9728	radar_20_20250707_160904.pcap	ice
83.2671	98.3974	10.7829	78.8608	69.6882	radar_20_20250717_132556.pcap	ice
82.2611	97.5599	10.7837	77.101	69.4744	radar_20_20250717_143636.pcap	ice
80.5931	96.0222	10.7163	76.2368	68.6076	radar_20_20250819_140400.pcap	ice
82.571	96.5267	9.83716	79.0458	70.98	radar_210_20250819_144758.pcap	ice
82.5748	96.5278	9.83275	79.0348	71.0091	radar_211_20250819_144812.pcap	ice
82.9789	96.8861	9.81664	79.641	71.4503	radar_212_20250819_144826.pcap	ice
82.9833	96.8915	9.81714	79.6483	71.4784	radar_213_20250819_144839.pcap	ice
82.9862	96.899	9.81741	79.6266	71.4665	radar_214_20250819_144853.pcap	ice
82.4933	96.4592	9.83722	78.9097	70.9093	radar_215_20250819_144907.pcap	ice
82.9892	96.9037	9.81826	79.6232	71.4684	radar_216_20250819_144920.pcap	ice
82.4946	96.4557	9.8267	78.8771	70.9068	radar_217_20250819_144934.pcap	ice
82.9847	96.9038	9.81886	79.6109	71.4558	radar_218_20250819_144948.pcap	ice
82.5065	96.4771	9.83408	78.8781	70.9359	radar_219_20250819_145001.pcap	ice
80.8077	95.5658	10.5885	76.7508	65.0487	radar_21_20250702_194536.pcap	ice
79.7013	97.1199	12.6999	76.4978	63.6895	radar_21_20250702_195402.pcap	ice
82.4904	97.0265	10.5171	81.1507	68.0564	radar_21_20250702_200133.pcap	ice
82.4463	97.683	11.1034	79.696	66.5509	radar_21_20250703_182547.pcap	ice
80.8329	94.1246	9.27121	79.974	68.4487	radar_21_20250703_183259.pcap	ice
85.3455	103.052	12.7606	79.5439	70.1131	radar_21_20250703_184012.pcap	ice
85.2218	101.721	12.0954	82.8327	70.9448	radar_21_20250707_155341.pcap	ice
81.4688	97.7771	11.4747	76.444	67.7106	radar_21_20250707_160100.pcap	ice
80.4013	91.3881	7.14221	77.3677	71.9949	radar_21_20250707_160918.pcap	ice
83.2616	98.4753	10.8382	78.5959	69.7729	radar_21_20250717_132610.pcap	ice
82.2763	97.5739	10.7784	77.1028	69.5689	radar_21_20250717_143649.pcap	ice
80.6055	96.0431	10.724	76.2334	68.5931	radar_21_20250819_140414.pcap	ice
82.9945	96.9116	9.81706	79.6179	71.4481	radar_220_20250819_145015.pcap	ice
82.4987	96.465	9.83148	78.8722	70.8844	radar_221_20250819_145029.pcap	ice
82.5029	96.4785	9.83939	78.8807	70.8882	radar_222_20250819_145042.pcap	ice
82.4931	96.462	9.83348	78.8629	70.8748	radar_223_20250819_145056.pcap	ice
82.4982	96.4661	9.83003	78.8565	70.907	radar_224_20250819_145110.pcap	ice
82.4949	96.4626	9.83088	78.8554	70.8956	radar_225_20250819_145123.pcap	ice
82.4864	96.4615	9.83752	78.8548	70.8652	radar_226_20250819_145137.pcap	ice
82.5805	96.5404	9.83044	78.9912	70.9537	radar_227_20250819_145151.pcap	ice
82.4898	96.4547	9.82648	78.8438	70.8615	radar_228_20250819_145204.pcap	ice
82.4946	96.4598	9.8278	78.8543	70.8755	radar_229_20250819_145218.pcap	ice
81.0352	95.8468	10.6975	77.4795	64.9722	radar_22_20250702_194550.pcap	ice
80.1295	97.1305	12.199	76.5194	65.8458	radar_22_20250702_195415.pcap	ice
82.5655	97.1519	10.5901	81.3544	67.9493	radar_22_20250702_200147.pcap	ice
82.5529	97.8145	11.0958	79.7126	66.866	radar_22_20250703_182601.pcap	ice
81.102	94.2082	9.26992	81.0418	68.4521	radar_22_20250703_183313.pcap	ice
85.2356	102.883	12.6919	79.2318	70.1412	radar_22_20250703_184026.pcap	ice
85.2035	101.635	12.0146	82.6632	71.1749	radar_22_20250707_155354.pcap	ice
81.1388	97.646	11.7438	76.4342	65.8004	radar_22_20250707_160114.pcap	ice
80.5	91.4617	7.17338	77.6118	71.9876	radar_22_20250707_160932.pcap	ice
81.6496	96.05	10.1233	78.1192	69.7253	radar_22_20250717_132624.pcap	ice
82.2995	97.596	10.7699	77.1215	69.6399	radar_22_20250717_143703.pcap	ice
80.6207	96.0603	10.7244	76.2315	68.6191	radar_22_20250819_140427.pcap	ice
82.4866	96.459	9.83212	78.8377	70.8432	radar_230_20250819_145232.pcap	ice
82.4857	96.4539	9.8278	78.8268	70.8489	radar_231_20250819_145245.pcap	ice
82.489	96.4498	9.81913	78.8206	70.8749	radar_232_20250819_145259.pcap	ice
82.9662	96.8692	9.79859	79.5479	71.4136	radar_233_20250819_145313.pcap	ice
82.4786	96.4407	9.82341	78.8293	70.8384	radar_234_20250819_145326.pcap	ice
82.4653	96.4327	9.83072	78.8312	70.7721	radar_235_20250819_145340.pcap	ice
82.4795	96.4433	9.82399	78.8237	70.8118	radar_236_20250819_145354.pcap	ice
82.4661	96.4358	9.82955	78.8009	70.8028	radar_237_20250819_145408.pcap	ice
82.4605	96.4354	9.83282	78.7904	70.7774	radar_238_20250819_145421.pcap	ice
82.4603	96.4279	9.8266	78.7963	70.7649	radar_239_20250819_145435.pcap	ice
81.1787	96.0067	10.792	78.0988	64.7766	radar_23_20250702_194604.pcap	ice
80.41	97.1628	11.9289	76.5376	65.8302	radar_23_20250702_195429.pcap	ice
82.64	97.2724	10.6592	81.5329	67.882	radar_23_20250702_200200.pcap	ice
82.6193	97.8966	11.0849	79.6876	67.1407	radar_23_20250703_182615.pcap	ice
81.3211	94.4019	9.33906	80.6975	68.5007	radar_23_20250703_183326.pcap	ice
85.0902	102.668	12.6053	78.7956	70.215	radar_23_20250703_184039.pcap	ice
85.153	101.491	11.9073	82.4428	71.3594	radar_23_20250707_155408.pcap	ice
80.929	97.4817	11.84	76.4116	64.7956	radar_23_20250707_160127.pcap	ice
80.6159	91.5691	7.2221	77.7811	72.0214	radar_23_20250707_160945.pcap	ice
82.2909	96.8179	10.1642	78.5617	70.1477	radar_23_20250717_132637.pcap	ice
82.3006	97.6089	10.7778	77.1242	69.6445	radar_23_20250717_143717.pcap	ice
80.6288	96.0659	10.7237	76.2353	68.5965	radar_23_20250819_140441.pcap	ice
82.5476	96.5069	9.8265	78.9338	70.8809	radar_240_20250819_145449.pcap	ice
82.4685	96.4303	9.82384	78.8169	70.7887	radar_241_20250819_145502.pcap	ice
82.4617	96.4197	9.82062	78.7982	70.7692	radar_242_20250819_145516.pcap	ice
81.6519	97.5195	10.9505	76.3796	70.7122	radar_243_20250819_145530.pcap	ice
82.1086	98.1823	11.1054	76.558	71.1155	radar_244_20250819_145543.pcap	ice
82.1784	98.306	11.1482	76.5464	71.0773	radar_245_20250819_145557.pcap	ice
82.1726	98.3413	11.1838	76.5363	71.0326	radar_246_20250819_145611.pcap	ice
82.187	98.3622	11.1876	76.517	70.9962	radar_247_20250819_145624.pcap	ice
81.8155	98.027	11.2221	76.1834	70.3896	radar_248_20250819_145638.pcap	ice
82.1864	98.3879	11.2109	76.5294	70.9357	radar_249_20250819_145652.pcap	ice
81.2804	96.0953	10.8477	78.5845	64.6839	radar_24_20250702_194617.pcap	ice
80.5696	97.256	11.8543	76.556	65.7997	radar_24_20250702_195443.pcap	ice
82.6998	97.3839	10.7169	81.6045	67.8173	radar_24_20250702_200214.pcap	ice
82.6938	97.9892	11.0804	79.6908	67.3522	radar_24_20250703_182629.pcap	ice
81.5263	94.7956	9.50337	80.2528	68.5113	radar_24_20250703_183340.pcap	ice
84.6082	102.115	12.5098	77.9014	70.0953	radar_24_20250703_184053.pcap	ice
85.0703	101.292	11.7815	82.1873	71.5345	radar_24_20250707_155422.pcap	ice
80.9691	97.3359	11.62	76.433	65.571	radar_24_20250707_160141.pcap	ice
80.731	91.742	7.30079	77.8609	72.0326	radar_24_20250707_160959.pcap	ice
82.3476	96.9139	10.192	78.5656	70.134	radar_24_20250717_132651.pcap	ice
82.3152	97.6292	10.7757	77.1426	69.7113	radar_24_20250717_143730.pcap	ice
80.649	96.0772	10.7173	76.2672	68.6247	radar_24_20250819_140455.pcap	ice
82.1908	98.4057	11.2236	76.5399	70.9081	radar_250_20250819_145705.pcap	ice
82.1884	98.4152	11.2331	76.5182	70.8754	radar_251_20250819_145719.pcap	ice
81.8312	98.0714	11.2483	76.1885	70.2988	radar_252_20250819_145733.pcap	ice
82.2033	98.4354	11.2386	76.5456	70.8886	radar_253_20250819_145746.pcap	ice
82.218	98.4451	11.234	76.5443	70.8614	radar_254_20250819_145800.pcap	ice
82.2226	98.4564	11.2397	76.5361	70.8191	radar_255_20250819_145814.pcap	ice
82.2407	98.4546	11.2227	76.561	70.871	radar_256_20250819_145827.pcap	ice
81.7648	98.0081	11.2511	76.1405	70.2098	radar_257_20250819_145841.pcap	ice
81.8604	98.1107	11.2579	76.2005	70.2375	radar_258_20250819_145855.pcap	ice
82.2535	98.4685	11.2225	76.5422	70.873	radar_259_20250819_145908.pcap	ice
81.3918	96.1575	10.8721	79.0805	64.651	radar_25_20250702_194631.pcap	ice
80.7197	97.3622	11.8138	76.5702	65.7715	radar_25_20250702_195456.pcap	ice
82.7009	97.4535	10.7807	81.5928	67.6972	radar_25_20250702_200228.pcap	ice
82.7268	98.0342	11.0753	79.6542	67.5408	radar_25_20250703_182642.pcap	ice
81.6959	95.2237	9.68065	79.6687	68.5862	radar_25_20250703_183354.pcap	ice
84.4159	101.831	12.4008	77.3403	70.2013	radar_25_20250703_184107.pcap	ice
84.9644	101.04	11.6362	81.9105	71.6905	radar_25_20250707_155436.pcap	ice
81.0159	97.1911	11.4059	76.4253	66.2638	radar_25_20250707_160155.pcap	ice
80.7742	91.8678	7.36624	77.8167	71.9945	radar_25_20250707_161013.pcap	ice
82.3656	96.9551	10.2054	78.5909	70.1381	radar_25_20250717_132705.pcap	ice
82.3251	97.6446	10.7765	77.1502	69.7533	radar_25_20250717_143744.pcap	ice
80.6291	96.0855	10.7407	76.228	68.5821	radar_25_20250819_140508.pcap	ice
81.8777	98.1179	11.2466	76.1516	70.2308	radar_260_20250819_145922.pcap	ice
81.7984	98.0271	11.2394	76.1522	70.1891	radar_261_20250819_145936.pcap	ice
81.8922	98.1409	11.2564	76.1914	70.2236	radar_262_20250819_145949.pcap	ice
82.1859	98.3944	11.2189	76.4625	70.6683	radar_263_20250819_150003.pcap	ice
81.804	98.0404	11.2487	76.1549	70.0923	radar_264_20250819_150017.pcap	ice
81.9221	98.1419	11.2317	76.2034	70.2466	radar_265_20250819_150030.pcap	ice
82.31	98.5034	11.2048	76.5506	70.8314	radar_266_20250819_150044.pcap	ice
81.8211	98.049	11.2408	76.151	70.1041	radar_267_20250819_150058.pcap	ice
81.8204	98.0508	11.2441	76.165	70.0873	radar_268_20250819_150111.pcap	ice
81.8542	98.0638	11.224	76.168	70.1801	radar_269_20250819_150125.pcap	ice
81.4391	96.1307	10.8795	79.4839	64.606	radar_26_20250702_194645.pcap	ice
80.7678	97.4536	11.8566	76.5765	65.7218	radar_26_20250702_195510.pcap	ice
82.7049	97.4941	10.8111	81.5725	67.6207	radar_26_20250702_200241.pcap	ice
82.7903	98.0921	11.0539	79.6713	67.7954	radar_26_20250703_182656.pcap	ice
81.8191	95.7401	9.91881	78.7436	68.613	radar_26_20250703_183407.pcap	ice
84.1657	101.493	12.2953	76.6888	70.2416	radar_26_20250703_184120.pcap	ice
84.7986	100.723	11.475	81.4828	71.7848	radar_26_20250707_155449.pcap	ice
81.0323	97.0096	11.1923	76.4373	66.9371	radar_26_20250707_160208.pcap	ice
80.8155	91.9576	7.39457	77.738	72.0752	radar_26_20250707_161027.pcap	ice
82.3741	96.9959	10.2341	78.6057	70.0549	radar_26_20250717_132718.pcap	ice
82.3314	97.6602	10.7825	77.1686	69.7674	radar_26_20250717_143758.pcap	ice
80.6587	96.1024	10.7292	76.2558	68.6585	radar_26_20250819_140522.pcap	ice
81.8521	98.0596	11.2232	76.1667	70.1696	radar_270_20250819_150139.pcap	ice
81.8479	98.0656	11.2321	76.1628	70.1326	radar_271_20250819_150152.pcap	ice
81.8579	98.0633	11.2214	76.163	70.1387	radar_272_20250819_150206.pcap	ice
81.8586	98.0623	11.2216	76.1777	70.1039	radar_273_20250819_150220.pcap	ice
81.8572	98.0661	11.225	76.1463	70.1173	radar_274_20250819_150233.pcap	ice
81.9657	98.1702	11.2226	76.2261	70.1501	radar_275_20250819_150247.pcap	ice
81.8603	98.0738	11.2302	76.1521	70.0836	radar_276_20250819_150301.pcap	ice
81.8672	98.0681	11.2216	76.1756	70.0846	radar_277_20250819_150314.pcap	ice
81.8589	98.0714	11.2315	76.1734	70.0623	radar_278_20250819_150328.pcap	ice
82.3484	98.526	11.1951	76.5677	70.7836	radar_279_20250819_150342.pcap	ice
81.4291	95.966	10.8031	79.7356	64.6204	radar_27_20250702_194658.pcap	ice
80.8363	97.5289	11.8695	76.602	65.6849	radar_27_20250702_195524.pcap	ice
82.7258	97.5506	10.8508	81.6345	67.5952	radar_27_20250702_200255.pcap	ice
82.8423	98.1134	11.0019	79.6251	68.144	radar_27_20250703_182710.pcap	ice
81.9004	96.2985	10.207	77.5448	68.7233	radar_27_20250703_183421.pcap	ice
83.8762	101.093	12.1705	76.691	70.3324	radar_27_20250703_184134.pcap	ice
84.588	100.351	11.2928	80.8782	71.912	radar_27_20250707_155503.pcap	ice
81.0761	96.8167	10.9281	76.4287	67.9374	radar_27_20250707_160222.pcap	ice
80.8785	92.053	7.43195	77.7934	72.0736	radar_27_20250707_161040.pcap	ice
82.4035	97.035	10.2396	78.6155	70.0827	radar_27_20250717_132732.pcap	ice
82.3527	97.6757	10.7721	77.1941	69.8307	radar_27_20250717_143811.pcap	ice
80.6553	96.111	10.7393	76.2491	68.6486	radar_27_20250819_140536.pcap	ice
81.8687	98.0774	11.2292	76.1742	70.0522	radar_280_20250819_150356.pcap	ice
81.8641	98.081	11.2368	76.1747	70.0331	radar_281_20250819_150409.pcap	ice
81.8715	98.0757	11.2263	76.1779	70.0531	radar_282_20250819_150423.pcap	ice
81.8705	98.0729	11.224	76.1565	70.0668	radar_283_20250819_150437.pcap	ice
81.8833	98.0811	11.2203	76.1744	70.0589	radar_284_20250819_150450.pcap	ice
81.8931	98.0777	11.2082	76.1623	70.0888	radar_285_20250819_150504.pcap	ice
81.8754	98.0817	11.2303	76.1923	70.0099	radar_286_20250819_150518.pcap	ice
81.856	98.0869	11.2519	76.1681	69.9399	radar_287_20250819_150531.pcap	ice
81.8756	98.0804	11.2283	76.1606	70.0062	radar_288_20250819_150545.pcap	ice
81.8792	98.0846	11.23	76.1725	69.9651	radar_289_20250819_150559.pcap	ice
81.4837	95.9153	10.747	80.004	64.8048	radar_28_20250702_194712.pcap	ice
80.9259	97.6407	11.8881	76.6047	65.7196	radar_28_20250702_195538.pcap	ice
82.7556	97.5918	10.8642	81.6763	67.6013	radar_28_20250702_200309.pcap	ice
82.8602	98.1243	10.9827	79.5704	68.361	radar_28_20250703_182723.pcap	ice
81.6944	96.8739	10.7037	76.7676	68.7833	radar_28_20250703_183435.pcap	ice
83.5458	100.635	12.0277	76.6787	70.4982	radar_28_20250703_184148.pcap	ice
84.2829	99.887	11.1001	79.9984	71.9568	radar_28_20250707_155517.pcap	ice
81.1633	96.6795	10.6803	76.4305	69.0642	radar_28_20250707_160236.pcap	ice
80.8961	92.1557	7.48246	77.7063	72.0506	radar_28_20250707_161054.pcap	ice
82.4258	97.0749	10.2561	78.6457	70.0545	radar_28_20250717_132746.pcap	ice
82.3525	97.6953	10.7766	77.207	69.9111	radar_28_20250717_143825.pcap	ice
80.6659	96.1133	10.7334	76.2695	68.6275	radar_28_20250819_140549.pcap	ice
81.8663	98.0751	11.2345	76.1763	69.9273	radar_290_20250819_150612.pcap	ice
81.8767	98.0811	11.2309	76.1855	69.9666	radar_291_20250819_150626.pcap	ice
81.8703	98.0748	11.2305	76.1637	69.947	radar_292_20250819_150640.pcap	ice
81.8879	98.0831	11.2239	76.1866	69.9424	radar_293_20250819_150653.pcap	ice
81.8877	98.0875	11.2281	76.1708	69.9115	radar_294_20250819_150707.pcap	ice
81.8689	98.0927	11.2508	76.1752	69.8425	radar_295_20250819_150721.pcap	ice
81.8881	98.0914	11.2317	76.1834	69.9306	radar_296_20250819_150734.pcap	ice
81.8869	98.0897	11.2331	76.1867	69.8917	radar_297_20250819_150748.pcap	ice
81.896	98.093	11.2272	76.1787	69.9028	radar_298_20250819_150802.pcap	ice
81.88	98.087	11.2395	76.2002	69.8247	radar_299_20250819_150815.pcap	ice
81.4423	95.669	10.6088	80.1721	64.9994	radar_29_20250702_194726.pcap	ice
80.9933	97.7422	11.927	76.652	65.6527	radar_29_20250702_195551.pcap	ice
82.7587	97.6243	10.8911	81.641	67.5686	radar_29_20250702_200322.pcap	ice
82.8693	98.1033	10.9363	79.4498	68.591	radar_29_20250703_182737.pcap	ice
82.1167	97.4221	10.8188	76.7574	68.819	radar_29_20250703_183448.pcap	ice
83.1885	100.139	11.8921	76.6759	70.6288	radar_29_20250703_184201.pcap	ice
83.9358	99.3793	10.9041	78.9678	71.9874	radar_29_20250707_155530.pcap	ice
81.3014	96.6258	10.4744	76.4361	70.1973	radar_29_20250707_160250.pcap	ice
80.8717	92.1368	7.47979	77.655	72.0503	radar_29_20250707_161108.pcap	ice
82.4372	97.1046	10.2775	78.6681	69.989	radar_29_20250717_132759.pcap	ice
82.3565	97.6987	10.7845	77.2009	69.8766	radar_29_20250717_143839.pcap	ice
80.6754	96.1261	10.7352	76.2584	68.6567	radar_29_20250819_140603.pcap	ice
79.9915	94.7172	10.7424	76.8565	63.3387	radar_2_20250702_194116.pcap	ice
81.9817	96.2284	9.86824	78.7951	68.5371	radar_2_20250702_194942.pcap	ice
81.8556	96.7159	10.8028	80.1862	66.9775	radar_2_20250702_195713.pcap	ice
79.3045	92.2507	8.83191	76.9773	68.8034	radar_2_20250703_182127.pcap	ice
84.3565	100.123	11.4658	82.118	70.2297	radar_2_20250703_182839.pcap	ice
81.3556	96.2065	10.8217	78.2772	66.3032	radar_2_20250703_183552.pcap	ice
81.1635	93.8754	8.8125	77.5974	70.2395	radar_2_20250707_154921.pcap	ice
82.6722	99.3831	11.7408	76.4004	70.2772	radar_2_20250707_155640.pcap	ice
79.6286	90.0405	6.93116	76.5935	70.9922	radar_2_20250707_160458.pcap	ice
80.5722	94.3844	9.68956	77.7432	68.0899	radar_2_20250717_132150.pcap	ice
62.0186	70.759	5.80391	63.676	54.1021	radar_2_20250717_143229.pcap	ice
80.3597	95.7339	10.6771	76.1229	68.2298	radar_2_20250819_135954.pcap	ice
81.898	98.0971	11.2307	76.19	69.8852	radar_300_20250819_150849.pcap	ice
81.8907	98.0987	11.2391	76.1754	69.8302	radar_301_20250819_150903.pcap	ice
81.8926	98.1053	11.244	76.1844	69.8257	radar_302_20250819_150916.pcap	ice
81.8973	98.0938	11.2309	76.195	69.8347	radar_303_20250819_150930.pcap	ice
77.921	90.8155	8.58343	76.511	68.0611	radar_304_20250819_150944.pcap	ice
78.4709	91.3937	8.60239	76.7061	68.6469	radar_305_20250819_150957.pcap	ice
78.5191	91.4235	8.59589	76.6683	68.6491	radar_306_20250819_151011.pcap	ice
78.2383	91.0604	8.51266	76.3126	68.6426	radar_307_20250819_151025.pcap	ice
78.2508	91.0384	8.48386	76.3156	68.7434	radar_308_20250819_151038.pcap	ice
78.5569	91.3849	8.53637	76.6865	68.8071	radar_309_20250819_151052.pcap	ice
82.335	97.0332	10.3002	78.5916	69.8902	radar_30_20250717_132813.pcap	ice
82.2687	97.6923	10.8288	77.2116	69.9225	radar_30_20250717_143853.pcap	ice
80.6898	96.138	10.7325	76.2575	68.6554	radar_30_20250819_140617.pcap	ice
78.5543	91.3778	8.53788	76.6962	68.8123	radar_310_20250819_151106.pcap	ice
78.5784	91.39	8.52226	76.6854	68.9249	radar_311_20250819_151119.pcap	ice
78.5789	91.3831	8.51649	76.6792	68.954	radar_312_20250819_151133.pcap	ice
78.2025	90.9269	8.42843	76.2707	68.8643	radar_313_20250819_151147.pcap	ice
78.2165	90.9384	8.42958	76.3028	68.9332	radar_314_20250819_151200.pcap	ice
78.3043	91.0442	8.44804	76.3414	69.003	radar_315_20250819_151214.pcap	ice
78.227	90.9354	8.41384	76.2831	69.0304	radar_316_20250819_151228.pcap	ice
78.6286	91.4037	8.48773	76.692	69.1989	radar_317_20250819_151241.pcap	ice
78.2521	90.9588	8.40612	76.2694	69.0479	radar_318_20250819_151255.pcap	ice
78.2682	90.9698	8.40497	76.3056	69.0303	radar_319_20250819_151309.pcap	ice
82.4688	97.1657	10.3011	78.7121	69.9753	radar_31_20250717_132827.pcap	ice
82.3714	97.7069	10.7775	77.2379	69.9166	radar_31_20250717_143906.pcap	ice
80.7054	96.1521	10.7314	76.2752	68.6884	radar_31_20250819_140630.pcap	ice
78.2846	90.9779	8.395	76.3018	69.0257	radar_320_20250819_151322.pcap	ice
78.2922	90.9953	8.40161	76.2959	69.0353	radar_321_20250819_151336.pcap	ice
78.3019	90.9913	8.38715	76.2908	68.9992	radar_322_20250819_151350.pcap	ice
78.3083	91.0091	8.39623	76.3047	69.0003	radar_323_20250819_151403.pcap	ice
78.3083	90.9981	8.38694	76.296	68.9606	radar_324_20250819_151417.pcap	ice
78.3174	91.0119	8.39204	76.31	68.9453	radar_325_20250819_151431.pcap	ice
78.3261	91.018	8.39006	76.3168	68.9629	radar_326_20250819_151444.pcap	ice
78.3383	91.0164	8.37684	76.3173	68.9495	radar_327_20250819_151458.pcap	ice
78.3513	91.0285	8.37352	76.3204	68.9319	radar_328_20250819_151512.pcap	ice
78.3486	91.0365	8.381	76.3054	68.8908	radar_329_20250819_151526.pcap	ice
80.3301	95.0564	10.3214	76.6035	67.834	radar_32_20250717_132840.pcap	ice
82.3882	97.7095	10.7633	77.2602	69.983	radar_32_20250717_143920.pcap	ice
80.6959	96.155	10.7415	76.2637	68.6845	radar_32_20250819_140644.pcap	ice
78.3612	91.0459	8.37734	76.3034	68.929	radar_330_20250819_151539.pcap	ice
78.3735	91.0455	8.36815	76.3275	68.895	radar_331_20250819_151553.pcap	ice
78.3733	91.0545	8.37317	76.3087	68.883	radar_332_20250819_151607.pcap	ice
78.3829	91.0473	8.35895	76.3175	68.8899	radar_333_20250819_151620.pcap	ice
78.3848	91.0628	8.36793	76.3122	68.8821	radar_334_20250819_151634.pcap	ice
78.3785	91.0541	8.36873	76.3096	68.8604	radar_335_20250819_151648.pcap	ice
78.3969	91.069	8.36022	76.304	68.8617	radar_336_20250819_151701.pcap	ice
78.406	91.0845	8.36703	76.3344	68.8605	radar_337_20250819_151715.pcap	ice
78.408	91.0794	8.35774	76.3011	68.8054	radar_338_20250819_151729.pcap	ice
78.4189	91.0824	8.35412	76.333	68.8344	radar_339_20250819_151742.pcap	ice
80.3703	95.0899	10.317	76.6188	67.8996	radar_33_20250717_132854.pcap	ice
82.3933	97.7026	10.7544	77.2538	69.9767	radar_33_20250717_143934.pcap	ice
80.7241	96.1694	10.73	76.2736	68.6729	radar_33_20250819_140658.pcap	ice
76.1057	84.5163	6.3894	78.0827	64.1567	radar_340_20250819_151756.pcap	ice
76.788	85.0991	6.11609	78.495	65.4242	radar_341_20250819_151810.pcap	ice
76.8695	85.133	6.0528	78.6004	65.6776	radar_342_20250819_151823.pcap	ice
76.554	84.7966	6.01017	78.2784	65.4498	radar_343_20250819_151837.pcap	ice
76.8917	85.1528	6.05751	78.6392	65.6827	radar_344_20250819_151851.pcap	ice
76.8991	85.1586	6.0439	78.6364	65.7145	radar_345_20250819_151904.pcap	ice
76.9224	85.1546	6.01253	78.6619	65.8218	radar_346_20250819_151918.pcap	ice
76.9255	85.1752	6.0284	78.6646	65.7719	radar_347_20250819_151932.pcap	ice
76.9385	85.1768	6.00901	78.6634	65.8465	radar_348_20250819_151945.pcap	ice
76.941	85.1864	6.01989	78.6844	65.8251	radar_349_20250819_151959.pcap	ice
80.3976	95.1272	10.3333	76.6309	67.8087	radar_34_20250717_132908.pcap	ice
78.5729	90.8702	8.66418	76.1761	67.1149	radar_34_20250717_143947.pcap	ice
80.7334	96.176	10.7276	76.2862	68.7002	radar_34_20250819_140711.pcap	ice
76.621	84.8592	5.98992	78.3605	65.5785	radar_350_20250819_152013.pcap	ice
76.5721	84.8055	5.95612	78.2654	65.6318	radar_351_20250819_152026.pcap	ice
76.9735	85.2097	6.00188	78.723	65.9013	radar_352_20250819_152040.pcap	ice
76.9714	85.215	6.00526	78.7116	65.8919	radar_353_20250819_152054.pcap	ice
76.5847	84.8273	5.96094	78.2858	65.6369	radar_354_20250819_152107.pcap	ice
76.656	84.8746	5.94767	78.3814	65.7055	radar_355_20250819_152121.pcap	ice
76.9818	85.2254	6.00024	78.7269	65.9193	radar_356_20250819_152135.pcap	ice
76.9819	85.2332	6.00176	78.7215	65.913	radar_357_20250819_152148.pcap	ice
77.0009	85.2412	5.98635	78.7436	65.9697	radar_358_20250819_152202.pcap	ice
77.0096	85.2545	5.9806	78.7413	66.004	radar_359_20250819_152216.pcap	ice
80.4405	95.1564	10.3233	76.6545	67.8683	radar_35_20250717_132921.pcap	ice
79.0926	91.4431	8.60101	76.5241	68.2321	radar_35_20250717_144001.pcap	ice
80.7426	96.1859	10.729	76.2811	68.6691	radar_35_20250819_140725.pcap	ice
76.6848	84.9139	5.93977	78.4043	65.7564	radar_360_20250819_152229.pcap	ice
77.0138	85.2537	5.97647	78.7372	65.9991	radar_361_20250819_152243.pcap	ice
76.6309	84.8746	5.92732	78.3077	65.7617	radar_362_20250819_152257.pcap	ice
77.0265	85.2645	5.9707	78.739	66.0219	radar_363_20250819_152310.pcap	ice
76.6342	84.8789	5.92923	78.3282	65.7504	radar_364_20250819_152324.pcap	ice
76.6367	84.885	5.93293	78.3235	65.7525	radar_365_20250819_152338.pcap	ice
76.6402	84.8873	5.93634	78.3393	65.7342	radar_366_20250819_152351.pcap	ice
76.647	84.8945	5.91691	78.3165	65.8212	radar_367_20250819_152405.pcap	ice
76.6518	84.8963	5.92349	78.3238	65.7968	radar_368_20250819_152419.pcap	ice
76.7121	84.9516	5.94285	78.4491	65.7925	radar_369_20250819_152433.pcap	ice
80.4653	95.1803	10.324	76.6843	67.8927	radar_36_20250717_132935.pcap	ice
80.067	92.5958	8.62942	77.1345	69.3626	radar_36_20250717_144015.pcap	ice
80.7562	96.1988	10.7257	76.2745	68.7274	radar_36_20250819_140739.pcap	ice
76.6596	84.8954	5.91127	78.3298	65.8207	radar_370_20250819_152446.pcap	ice
76.6632	84.8987	5.90921	78.3352	65.8309	radar_371_20250819_152500.pcap	ice
76.672	84.9071	5.90222	78.3383	65.8726	radar_372_20250819_152514.pcap	ice
76.6645	84.9076	5.9125	78.3397	65.8343	radar_373_20250819_152527.pcap	ice
76.6597	84.901	5.91506	78.3305	65.8131	radar_374_20250819_152541.pcap	ice
76.6675	84.9123	5.91325	78.3426	65.8415	radar_375_20250819_152555.pcap	ice
76.6744	84.9159	5.90989	78.3491	65.8603	radar_376_20250819_152608.pcap	ice
76.6725	84.9197	5.90964	78.3322	65.8747	radar_377_20250819_152622.pcap	ice
76.6762	84.9068	5.89516	78.3277	65.8754	radar_378_20250819_152636.pcap	ice
76.6753	84.9156	5.90549	78.3331	65.8745	radar_379_20250819_152649.pcap	ice
80.516	95.1991	10.2966	76.7085	68.0015	radar_37_20250717_132949.pcap	ice
80.1986	92.7583	8.62482	77.1899	69.5897	radar_37_20250717_144028.pcap	ice
80.7614	96.2044	10.7277	76.2774	68.6685	radar_37_20250819_140752.pcap	ice
76.6781	84.9143	5.90335	78.3339	65.8643	radar_380_20250819_152703.pcap	ice
76.686	84.9216	5.89724	78.3394	65.9129	radar_381_20250819_152717.pcap	ice
76.6706	84.9126	5.90509	78.3382	65.8657	radar_382_20250819_152730.pcap	ice
76.6816	84.9171	5.89461	78.3181	65.9062	radar_383_20250819_152744.pcap	ice
76.6816	84.9118	5.89556	78.3296	65.8917	radar_384_20250819_152758.pcap	ice
76.6817	84.9169	5.8986	78.3262	65.8926	radar_385_20250819_152811.pcap	ice
76.6842	84.9111	5.89257	78.3367	65.9068	radar_386_20250819_152825.pcap	ice
76.6865	84.9102	5.87848	78.327	65.9653	radar_387_20250819_152839.pcap	ice
76.6948	84.9239	5.88025	78.3305	65.9606	radar_388_20250819_152852.pcap	ice
76.6904	84.9273	5.90397	78.3543	65.9021	radar_389_20250819_152906.pcap	ice
80.5458	95.2262	10.2979	76.7112	67.97	radar_38_20250717_133002.pcap	ice
80.2452	92.8153	8.62247	77.2135	69.6845	radar_38_20250717_144042.pcap	ice
80.794	96.2119	10.704	76.2914	68.7748	radar_38_20250819_140806.pcap	ice
76.7038	84.9319	5.88537	78.3564	65.9637	radar_390_20250819_152920.pcap	ice
76.7083	84.9272	5.88212	78.3534	65.9511	radar_391_20250819_152933.pcap	ice
76.7105	84.9353	5.89161	78.3697	65.9482	radar_392_20250819_152947.pcap	ice
76.7326	84.9423	5.86698	78.386	66.0411	radar_393_20250819_153001.pcap	ice
76.7185	84.9359	5.88023	78.368	65.9729	radar_394_20250819_153014.pcap	ice
76.7227	84.9346	5.86878	78.3603	66.0243	radar_395_20250819_153028.pcap	ice
76.7372	84.9462	5.86283	78.3785	66.0613	radar_396_20250819_153042.pcap	ice
76.7282	84.9413	5.87951	78.3898	65.9926	radar_397_20250819_153055.pcap	ice
76.73	84.9409	5.87358	78.3821	66.0061	radar_398_20250819_153109.pcap	ice
76.7436	84.946	5.85553	78.3727	66.081	radar_399_20250819_153123.pcap	ice
80.5891	95.2596	10.2909	76.7383	68.0696	radar_39_20250717_133016.pcap	ice
80.2853	92.8611	8.62195	77.215	69.7294	radar_39_20250717_144056.pcap	ice
80.7901	96.2232	10.7186	76.306	68.7359	radar_39_20250819_140820.pcap	ice
79.9364	94.8408	10.9412	76.5727	62.7724	radar_3_20250702_194130.pcap	ice
82.4404	97.3524	10.4707	79.1336	67.9598	radar_3_20250702_194955.pcap	ice
82.1819	97.1691	10.8909	80.5567	67.2729	radar_3_20250702_195726.pcap	ice
79.3055	92.2888	8.75825	77.075	68.8758	radar_3_20250703_182141.pcap	ice
84.3547	100.015	11.3916	82.2396	70.1042	radar_3_20250703_182853.pcap	ice
82.167	97.2764	10.9328	78.8844	67.7498	radar_3_20250703_183606.pcap	ice
81.5854	94.879	9.26023	77.9379	70.0193	radar_3_20250707_154934.pcap	ice
82.6331	99.3546	11.7325	76.4425	70.4256	radar_3_20250707_155654.pcap	ice
79.9207	90.4306	7.04066	76.7751	71.2772	radar_3_20250707_160512.pcap	ice
80.8427	94.8643	9.87714	77.8077	67.9812	radar_3_20250717_132204.pcap	ice
63.3277	73.2191	6.66143	65.1893	53.8693	radar_3_20250717_143243.pcap	ice
80.3718	95.7489	10.6795	76.119	68.2251	radar_3_20250819_140007.pcap	ice
76.7554	84.9594	5.85978	78.411	66.0862	radar_400_20250819_153156.pcap	ice
76.7592	84.9532	5.85395	78.3976	66.1021	radar_401_20250819_153210.pcap	ice
76.7561	84.9579	5.85513	78.4058	66.096	radar_402_20250819_153224.pcap	ice
76.7604	84.9602	5.85606	78.4205	66.0966	radar_403_20250819_153237.pcap	ice
76.7732	84.9596	5.84475	78.4184	66.1399	radar_404_20250819_153251.pcap	ice
76.7466	84.9505	5.86167	78.3623	66.0625	radar_405_20250819_153305.pcap	ice
76.7609	84.9526	5.84914	78.3825	66.1249	radar_406_20250819_153318.pcap	ice
76.7724	84.9618	5.83936	78.3744	66.1591	radar_407_20250819_153332.pcap	ice
76.7662	84.9563	5.84853	78.3975	66.1387	radar_408_20250819_153346.pcap	ice
76.7628	84.9559	5.85327	78.3899	66.1259	radar_409_20250819_153359.pcap	ice
80.9221	95.6014	10.105	76.9342	67.0778	radar_40_20250701_163904.pcap	ice
80.6331	95.289	10.2802	76.7736	68.1171	radar_40_20250717_133030.pcap	ice
80.2749	92.8704	8.63893	77.2267	69.6943	radar_40_20250717_144109.pcap	ice
80.8059	96.2384	10.7169	76.2916	68.7435	radar_40_20250819_140833.pcap	ice
76.7737	84.9554	5.83615	78.3971	66.172	radar_410_20250819_153413.pcap	ice
76.7678	84.9498	5.837	78.383	66.1681	radar_411_20250819_153427.pcap	ice
76.7727	84.9625	5.84891	78.4094	66.1433	radar_412_20250819_153441.pcap	ice
76.7785	84.949	5.82825	78.3982	66.1861	radar_413_20250819_153454.pcap	ice
76.7822	84.9626	5.83693	78.3999	66.1799	radar_414_20250819_153508.pcap	ice
76.785	84.9626	5.83598	78.4229	66.2036	radar_415_20250819_153522.pcap	ice
76.7878	84.9564	5.82007	78.3998	66.2573	radar_416_20250819_153535.pcap	ice
76.7806	84.9584	5.83867	78.4178	66.1815	radar_417_20250819_153549.pcap	ice
76.7836	84.9526	5.8295	78.4202	66.1998	radar_418_20250819_153603.pcap	ice
76.7874	84.9612	5.83731	78.4234	66.1871	radar_419_20250819_153616.pcap	ice
80.8708	95.3565	9.90059	76.9625	67.4478	radar_41_20250701_163928.pcap	ice
80.6335	95.3136	10.3046	76.7664	68.0306	radar_41_20250717_133043.pcap	ice
80.2898	92.888	8.62856	77.2419	69.7154	radar_41_20250717_144123.pcap	ice
80.8046	96.2452	10.725	76.3042	68.7216	radar_41_20250819_140847.pcap	ice
76.7982	84.9569	5.81796	78.4217	66.2456	radar_420_20250819_153630.pcap	ice
76.8005	84.972	5.82956	78.4351	66.2261	radar_421_20250819_153644.pcap	ice
76.8093	84.9657	5.81425	78.4295	66.2772	radar_422_20250819_153657.pcap	ice
76.8137	84.9674	5.81723	78.4395	66.2713	radar_423_20250819_153711.pcap	ice
76.8118	84.97	5.82347	78.4482	66.2636	radar_424_20250819_153725.pcap	ice
76.8128	84.9669	5.82337	78.4637	66.246	radar_425_20250819_153738.pcap	ice
76.8269	84.9837	5.82238	78.4545	66.2867	radar_426_20250819_153752.pcap	ice
76.8217	84.9745	5.81955	78.4533	66.2825	radar_427_20250819_153806.pcap	ice
76.8301	84.9751	5.80612	78.4663	66.3345	radar_428_20250819_153819.pcap	ice
76.8231	84.9831	5.8225	78.4555	66.2933	radar_429_20250819_153833.pcap	ice
80.8703	95.4238	9.97689	76.9533	67.276	radar_42_20250701_163953.pcap	ice
79.5296	93.9768	10.1485	76.1458	67.3334	radar_42_20250717_133057.pcap	ice
80.3261	92.9191	8.61097	77.2343	69.8671	radar_42_20250717_144137.pcap	ice
80.8334	96.2586	10.7096	76.315	68.7927	radar_42_20250819_140901.pcap	ice
76.7719	85.0069	5.80593	77.935	66.3196	radar_430_20250819_153847.pcap	ice
81.9025	96.4386	9.78568	76.696	70.2734	radar_431_20250819_153900.pcap	ice
82.8235	97.3718	9.78531	77.8596	71.4116	radar_432_20250819_153914.pcap	ice
82.5376	97.1603	9.83319	77.4976	71.2326	radar_433_20250819_153928.pcap	ice
82.5675	97.214	9.85531	77.5491	71.2804	radar_434_20250819_153941.pcap	ice
82.9734	97.5983	9.85311	78.1304	71.5909	radar_435_20250819_153955.pcap	ice
82.9903	97.6229	9.85996	78.1493	71.6159	radar_436_20250819_154009.pcap	ice
83.0037	97.6437	9.8664	78.1711	71.6624	radar_437_20250819_154022.pcap	ice
83.022	97.6634	9.86729	78.1838	71.686	radar_438_20250819_154036.pcap	ice
83.0207	97.6609	9.86867	78.2178	71.6927	radar_439_20250819_154050.pcap	ice
80.7566	95.2092	9.88201	76.958	67.2616	radar_43_20250701_164017.pcap	ice
68.773	75.6497	5.74907	70.4574	58.4615	radar_43_20250717_133111.pcap	ice
80.3301	92.9375	8.62579	77.2707	69.7988	radar_43_20250717_144150.pcap	ice
80.828	96.2619	10.7159	76.2931	68.7877	radar_43_20250819_140915.pcap	ice
82.5628	97.2394	9.87787	77.5799	71.3708	radar_440_20250819_154103.pcap	ice
82.5653	97.249	9.88434	77.5869	71.3554	radar_441_20250819_154117.pcap	ice
82.6595	97.3516	9.89771	77.7031	71.4335	radar_442_20250819_154131.pcap	ice
82.5703	97.258	9.88863	77.5812	71.3549	radar_443_20250819_154144.pcap	ice
82.5712	97.2654	9.89558	77.6003	71.3549	radar_444_20250819_154158.pcap	ice
82.5802	97.2667	9.88612	77.5888	71.4029	radar_445_20250819_154212.pcap	ice
82.5858	97.2699	9.8859	77.6373	71.4043	radar_446_20250819_154225.pcap	ice
82.5985	97.2837	9.88819	77.6422	71.4145	radar_447_20250819_154239.pcap	ice
82.5881	97.2794	9.89227	77.6143	71.4041	radar_448_20250819_154253.pcap	ice
82.5923	97.2789	9.88756	77.6221	71.4356	radar_449_20250819_154306.pcap	ice
80.8606	95.4383	9.9609	76.9776	67.5086	radar_44_20250701_164042.pcap	ice
74.0831	81.2544	4.84456	72.4899	67.9755	radar_44_20250717_133125.pcap	ice
80.3514	92.9548	8.61288	77.2637	69.8642	radar_44_20250717_144204.pcap	ice
80.8304	96.2728	10.726	76.306	68.7266	radar_44_20250819_140928.pcap	ice
82.5951	97.2881	9.89424	77.6385	71.4125	radar_450_20250819_154320.pcap	ice
82.601	97.2991	9.89831	77.6407	71.4281	radar_451_20250819_154334.pcap	ice
82.6083	97.3045	9.89573	77.6128	71.4431	radar_452_20250819_154347.pcap	ice
82.6111	97.3049	9.89346	77.636	71.4522	radar_453_20250819_154401.pcap	ice
82.6098	97.3074	9.89549	77.6239	71.4487	radar_454_20250819_154415.pcap	ice
82.6162	97.3119	9.89298	77.6384	71.484	radar_455_20250819_154428.pcap	ice
82.6153	97.3129	9.89559	77.6248	71.4757	radar_456_20250819_154442.pcap	ice
82.6115	97.3105	9.8966	77.6245	71.4546	radar_457_20250819_154456.pcap	ice
82.6174	97.319	9.89994	77.6356	71.4817	radar_458_20250819_154510.pcap	ice
82.6203	97.3265	9.90224	77.5917	71.4885	radar_459_20250819_154523.pcap	ice
80.8517	95.4654	9.96296	76.9871	67.6417	radar_45_20250701_164106.pcap	ice
72.6713	79.9321	4.81289	70.6885	67.4357	radar_45_20250717_133138.pcap	ice
80.3523	92.9709	8.62973	77.286	69.7986	radar_45_20250717_144218.pcap	ice
80.8426	96.2812	10.7222	76.3177	68.7628	radar_45_20250819_140942.pcap	ice
82.6247	97.3264	9.90013	77.6456	71.4889	radar_460_20250819_154537.pcap	ice
82.6148	97.3222	9.90221	77.585	71.4899	radar_461_20250819_154551.pcap	ice
82.6176	97.3242	9.9022	77.6088	71.505	radar_462_20250819_154604.pcap	ice
82.6205	97.3284	9.9056	77.6235	71.4833	radar_463_20250819_154618.pcap	ice
82.6189	97.3285	9.90408	77.5942	71.4994	radar_464_20250819_154632.pcap	ice
82.6125	97.3271	9.90825	77.5855	71.4722	radar_465_20250819_154645.pcap	ice
82.6226	97.3357	9.90733	77.6118	71.5184	radar_466_20250819_154659.pcap	ice
82.6149	97.3312	9.91309	77.6202	71.4855	radar_467_20250819_154713.pcap	ice
82.6281	97.3357	9.90168	77.6051	71.5306	radar_468_20250819_154726.pcap	ice
82.6287	97.3355	9.90035	77.5993	71.5478	radar_469_20250819_154740.pcap	ice
80.8039	95.531	10.0481	76.9585	67.5051	radar_46_20250701_164131.pcap	ice
72.7672	80.0408	4.80413	70.8172	67.5487	radar_46_20250717_133152.pcap	ice
80.373	92.9986	8.62945	77.2956	69.8633	radar_46_20250717_144231.pcap	ice
80.8706	96.2994	10.7139	76.3263	68.7694	radar_46_20250819_140956.pcap	ice
82.6216	97.3358	9.90791	77.5766	71.493	radar_470_20250819_154754.pcap	ice
82.6186	97.3342	9.91069	77.614	71.496	radar_471_20250819_154807.pcap	ice
82.6182	97.3304	9.90607	77.6112	71.5242	radar_472_20250819_154821.pcap	ice
82.6175	97.3333	9.90977	77.5817	71.4973	radar_473_20250819_154835.pcap	ice
82.6191	97.3285	9.90316	77.6059	71.5127	radar_474_20250819_154848.pcap	ice
82.6214	97.3331	9.90626	77.6103	71.5213	radar_475_20250819_154902.pcap	ice
82.6152	97.3359	9.9136	77.5971	71.5298	radar_476_20250819_154916.pcap	ice
82.6232	97.3317	9.90262	77.6031	71.5222	radar_477_20250819_154929.pcap	ice
82.6224	97.3359	9.90844	77.6151	71.5509	radar_478_20250819_154943.pcap	ice
82.6214	97.3383	9.9105	77.6015	71.5325	radar_479_20250819_154957.pcap	ice
80.8274	95.5931	10.053	76.9442	67.7096	radar_47_20250701_164155.pcap	ice
72.7893	80.1312	4.84927	70.7463	67.6022	radar_47_20250717_133206.pcap	ice
80.4082	93.0149	8.60461	77.3004	69.9694	radar_47_20250717_144245.pcap	ice
80.8618	96.3002	10.7229	76.335	68.7614	radar_47_20250819_141009.pcap	ice
82.6248	97.3299	9.90122	77.6268	71.5313	radar_480_20250819_155010.pcap	ice
82.6237	97.3318	9.90415	77.6199	71.5251	radar_481_20250819_155024.pcap	ice
81.0295	96.5503	10.6092	76.5654	66.8769	radar_482_20250819_155038.pcap	ice
81.0459	96.6196	10.6821	76.2937	66.3054	radar_483_20250819_155051.pcap	ice
81.6143	97.1499	10.5587	76.6661	67.7897	radar_484_20250819_155105.pcap	ice
81.2517	96.8203	10.6438	76.3238	66.8336	radar_485_20250819_155119.pcap	ice
81.184	96.7326	10.6406	76.257	66.6548	radar_486_20250819_155132.pcap	ice
81.2954	96.8502	10.6282	76.313	66.9202	radar_487_20250819_155146.pcap	ice
81.2131	96.7607	10.6319	76.2767	66.7837	radar_488_20250819_155200.pcap	ice
81.2362	96.7725	10.6152	76.2677	66.8813	radar_489_20250819_155213.pcap	ice
80.8292	95.6723	10.0944	76.9657	67.8946	radar_48_20250701_164220.pcap	ice
72.8289	80.1796	4.85368	70.8422	67.6316	radar_48_20250717_133219.pcap	ice
80.4176	93.037	8.61318	77.3149	69.9712	radar_48_20250717_144259.pcap	ice
80.8788	96.3	10.7078	76.3221	68.7644	radar_48_20250819_141023.pcap	ice
81.2355	96.7826	10.6298	76.2925	66.8179	radar_490_20250819_155227.pcap	ice
81.2336	96.7883	10.6403	76.2848	66.7567	radar_491_20250819_155241.pcap	ice
81.3143	96.9006	10.6533	76.321	66.9317	radar_492_20250819_155255.pcap	ice
81.3384	96.9075	10.6384	76.3577	66.9998	radar_493_20250819_155308.pcap	ice
81.2527	96.8195	10.6483	76.3039	66.7894	radar_494_20250819_155322.pcap	ice
81.2715	96.8282	10.6323	76.302	66.9178	radar_495_20250819_155336.pcap	ice
81.2537	96.8288	10.6493	76.2598	66.854	radar_496_20250819_155349.pcap	ice
81.2661	96.8414	10.6513	76.2892	66.8532	radar_497_20250819_155403.pcap	ice
81.277	96.8577	10.6572	76.2926	66.8298	radar_498_20250819_155417.pcap	ice
81.2806	96.8664	10.659	76.3053	66.8682	radar_499_20250819_155430.pcap	ice
80.8438	95.7346	10.1457	76.9615	67.8001	radar_49_20250701_164244.pcap	ice
72.8552	80.2463	4.88181	70.772	67.6785	radar_49_20250717_133233.pcap	ice
80.4244	93.0474	8.61402	77.3145	69.9692	radar_49_20250717_144312.pcap	ice
80.8693	96.3118	10.7277	76.3281	68.7094	radar_49_20250819_141037.pcap	ice
80.1943	95.2039	11.039	76.5749	62.8807	radar_4_20250702_194144.pcap	ice
82.409	98.2421	11.3575	79.4534	66.2414	radar_4_20250702_195009.pcap	ice
82.4112	97.5031	10.9991	80.9441	67.3266	radar_4_20250702_195740.pcap	ice
79.2749	92.4549	8.78987	77.0691	68.8844	radar_4_20250703_182155.pcap	ice
84.5529	100.106	11.2839	82.3829	70.3745	radar_4_20250703_182906.pcap	ice
82.9036	98.3034	11.1095	79.4519	68.7791	radar_4_20250703_183619.pcap	ice
81.9638	95.7552	9.66056	78.3165	69.8756	radar_4_20250707_154948.pcap	ice
82.4865	99.2217	11.7311	76.4417	70.5562	radar_4_20250707_155707.pcap	ice
80.1861	90.8211	7.17154	77.0609	71.4687	radar_4_20250707_160525.pcap	ice
81.154	95.3502	10.0143	77.891	68.1231	radar_4_20250717_132217.pcap	ice
68.2117	80.1513	8.15368	67.2888	57.7606	radar_4_20250717_143257.pcap	ice
80.3892	95.7663	10.6786	76.1368	68.2883	radar_4_20250819_140021.pcap	ice
81.0719	96.0029	10.2176	76.9704	67.7887	radar_50_20250701_170309.pcap	ice
72.8711	80.3069	4.90566	70.7673	67.7167	radar_50_20250717_133247.pcap	ice
80.437	93.065	8.61654	77.3374	69.9965	radar_50_20250717_144326.pcap	ice
80.8826	96.3121	10.7134	76.3112	68.7718	radar_50_20250819_141050.pcap	ice
81.0887	96.0088	10.2086	76.9907	67.8196	radar_51_20250701_170334.pcap	ice
72.8887	80.3532	4.91601	70.6595	67.8109	radar_51_20250717_133300.pcap	ice
79.9614	92.6158	8.61173	76.5717	69.6317	radar_51_20250717_144340.pcap	ice
80.8754	96.3235	10.7312	76.3332	68.7529	radar_51_20250819_141104.pcap	ice
81.0755	96.008	10.2196	76.9796	67.7925	radar_52_20250701_170358.pcap	ice
72.8692	80.4146	4.98312	70.595	67.8689	radar_52_20250717_133314.pcap	ice
80.4556	93.093	8.62389	77.3464	70.0066	radar_52_20250717_144353.pcap	ice
80.8957	96.3322	10.7211	76.3435	68.7684	radar_52_20250819_141118.pcap	ice
81.0832	96.0225	10.2245	76.9845	67.8133	radar_53_20250701_170423.pcap	ice
72.8996	80.4739	4.98853	70.5063	67.9376	radar_53_20250717_133328.pcap	ice
79.9826	92.6396	8.6052	76.5813	69.6763	radar_53_20250717_144407.pcap	ice
80.8927	96.3414	10.7326	76.3493	68.7464	radar_53_20250819_141131.pcap	ice
81.0745	96.0172	10.2292	76.9859	67.837	radar_54_20250701_170447.pcap	ice
72.9191	80.5505	5.04608	70.4999	68.0102	radar_54_20250717_133341.pcap	ice
79.9999	92.6568	8.60759	76.6063	69.6866	radar_54_20250717_144421.pcap	ice
80.9168	96.3599	10.7274	76.3626	68.7739	radar_54_20250819_141145.pcap	ice
81.0932	96.0427	10.2357	76.9786	67.8352	radar_55_20250701_170512.pcap	ice
72.86	80.5943	5.13239	70.3239	67.7542	radar_55_20250717_133355.pcap	ice
79.9851	92.667	8.63013	76.6007	69.6308	radar_55_20250717_144434.pcap	ice
80.9227	96.3605	10.7206	76.3596	68.839	radar_55_20250819_141159.pcap	ice
81.0763	96.0507	10.2586	76.9826	67.8168	radar_56_20250701_170537.pcap	ice
72.8194	80.652	5.22106	70.2134	67.3191	radar_56_20250717_133409.pcap	ice
80.0043	92.6714	8.60917	76.6133	69.6773	radar_56_20250717_144448.pcap	ice
80.9334	96.3762	10.7265	76.3455	68.7633	radar_56_20250819_141212.pcap	ice
81.0591	96.0485	10.2725	76.9732	67.8133	radar_57_20250701_170602.pcap	ice
72.6481	80.7547	5.41846	68.5154	67.3291	radar_57_20250717_133422.pcap	ice
80.0175	92.687	8.60561	76.6223	69.7202	radar_57_20250717_144502.pcap	ice
80.9308	96.3794	10.7322	76.36	68.7621	radar_57_20250819_141226.pcap	ice
81.0766	96.0581	10.2672	76.967	67.7912	radar_58_20250701_170627.pcap	ice
75.642	87.8893	8.2976	74.2449	64.1267	radar_58_20250717_133436.pcap	ice
80.0141	92.7066	8.62097	76.6296	69.7273	radar_58_20250717_144516.pcap	ice
80.9483	96.3894	10.7243	76.3601	68.8043	radar_58_20250819_141240.pcap	ice
81.1116	96.0653	10.2434	76.9899	67.8648	radar_59_20250701_170651.pcap	ice
78.3816	90.8496	8.46695	76.2768	66.4722	radar_59_20250717_133450.pcap	ice
80.0256	92.7148	8.61341	76.6338	69.7508	radar_59_20250717_144529.pcap	ice
80.9495	96.3982	10.7315	76.3575	68.7887	radar_59_20250819_141253.pcap	ice
80.3577	95.4013	11.0527	76.6094	63.0753	radar_5_20250702_194157.pcap	ice
82.2307	98.6497	11.9141	79.3976	65.1659	radar_5_20250702_195023.pcap	ice
82.5198	97.6947	11.083	81.1113	67.2813	radar_5_20250702_195754.pcap	ice
79.501	92.7295	8.83904	77.5209	68.7159	radar_5_20250703_182208.pcap	ice
83.8073	99.214	11.2324	82.0924	69.36	radar_5_20250703_182920.pcap	ice
83.1938	98.9039	11.3069	79.4751	69.2948	radar_5_20250703_183633.pcap	ice
82.3107	96.5535	10.034	78.6848	69.725	radar_5_20250707_155002.pcap	ice
82.2818	99.0111	11.7223	76.3573	70.6352	radar_5_20250707_155721.pcap	ice
80.4143	91.2262	7.32003	77.2409	71.5588	radar_5_20250707_160539.pcap	ice
81.426	95.7576	10.1304	78.0258	68.2523	radar_5_20250717_132231.pcap	ice
75.8451	88.5254	8.71099	73.1006	63.2843	radar_5_20250717_143310.pcap	ice
80.4117	95.7877	10.6762	76.1332	68.3045	radar_5_20250819_140035.pcap	ice
79.0988	91.7354	8.65709	76.6495	66.802	radar_60_20250717_133503.pcap	ice
80.0205	92.7224	8.61868	76.6308	69.7754	radar_60_20250717_144543.pcap	ice
80.8481	96.3003	10.7394	76.2846	68.5894	radar_60_20250819_141307.pcap	ice
79.1562	91.8383	8.68756	76.6464	66.8043	radar_61_20250717_133517.pcap	ice
80.0242	92.739	8.63485	76.6608	69.7115	radar_61_20250717_144557.pcap	ice
80.973	96.4091	10.7182	76.3642	68.8361	radar_61_20250819_141321.pcap	ice
79.2169	91.8601	8.6304	76.6281	67.1131	radar_62_20250717_133531.pcap	ice
80.0335	92.7448	8.62626	76.6537	69.7443	radar_62_20250717_144610.pcap	ice
80.9535	96.4101	10.7387	76.3908	68.81	radar_62_20250819_141334.pcap	ice
79.244	91.8799	8.62145	76.6218	67.1702	radar_63_20250717_133544.pcap	ice
80.0644	92.7514	8.60417	76.6409	69.8084	radar_63_20250717_144624.pcap	ice
80.9666	96.4226	10.7381	76.3913	68.8032	radar_63_20250819_141348.pcap	ice
79.247	91.8957	8.64081	76.6424	67.0817	radar_64_20250717_133558.pcap	ice
80.0664	92.755	8.60252	76.6619	69.8145	radar_64_20250717_144638.pcap	ice
80.9609	96.4274	10.7477	76.391	68.7988	radar_64_20250819_141402.pcap	ice
79.2616	91.9121	8.62523	76.6487	67.2152	radar_65_20250717_133612.pcap	ice
80.0729	92.7652	8.61243	76.664	69.7897	radar_65_20250717_144651.pcap	ice
80.9671	96.4383	10.7527	76.3974	68.7789	radar_65_20250819_141415.pcap	ice
79.2689	91.9087	8.61628	76.6473	67.2335	radar_66_20250717_133625.pcap	ice
80.079	92.7776	8.60915	76.67	69.7892	radar_66_20250717_144705.pcap	ice
80.9695	96.4459	10.7562	76.3741	68.7688	radar_66_20250819_141429.pcap	ice
79.2892	91.9152	8.59958	76.666	67.3164	radar_67_20250717_133639.pcap	ice
80.0836	92.787	8.60696	76.6881	69.8289	radar_67_20250717_144719.pcap	ice
80.98	96.4474	10.7481	76.3991	68.8065	radar_67_20250819_141443.pcap	ice
79.2888	91.8581	8.57291	76.6781	67.3074	radar_68_20250717_133653.pcap	ice
80.0966	92.7986	8.60722	76.7016	69.7961	radar_68_20250717_144732.pcap	ice
80.983	96.4513	10.7502	76.3994	68.7682	radar_68_20250819_141456.pcap	ice
74.0153	85.8786	7.7773	71.6769	63.99	radar_69_20250717_133707.pcap	ice
80.1129	92.8118	8.59937	76.6948	69.861	radar_69_20250717_144746.pcap	ice
80.9759	96.4542	10.7578	76.3917	68.7801	radar_69_20250819_141510.pcap	ice
80.479	95.5329	11.0479	76.714	63.2464	radar_6_20250702_194211.pcap	ice
81.931	98.7459	12.1429	79.0421	66.4529	radar_6_20250702_195036.pcap	ice
82.5682	97.8101	11.1317	81.0689	67.2639	radar_6_20250702_195808.pcap	ice
79.6255	92.7271	8.86924	77.6906	68.4234	radar_6_20250703_182222.pcap	ice
84.3356	99.641	11.1102	82.4453	70.1361	radar_6_20250703_182934.pcap	ice
83.9917	99.9719	11.5287	80.4323	70.1012	radar_6_20250703_183647.pcap	ice
82.6126	97.2305	10.3449	78.9877	69.6467	radar_6_20250707_155016.pcap	ice
81.995	98.7455	11.7578	76.3227	69.7717	radar_6_20250707_155735.pcap	ice
80.6293	91.6258	7.4778	77.521	71.5805	radar_6_20250707_160553.pcap	ice
81.4247	95.9225	10.2698	77.8766	68.0364	radar_6_20250717_132245.pcap	ice
78.6013	93.8503	11.075	75.1342	64.7354	radar_6_20250717_143324.pcap	ice
80.4445	95.8118	10.6681	76.1669	68.3622	radar_6_20250819_140048.pcap	ice
73.8874	85.9461	7.83036	72.6069	65.367	radar_70_20250717_144820.pcap	ice
80.98	96.4656	10.7626	76.3744	68.7787	radar_70_20250819_141524.pcap	ice
75.0628	88.211	8.81501	74.0981	64.9643	radar_71_20250717_144833.pcap	ice
80.9916	96.4721	10.7591	76.4083	68.8146	radar_71_20250819_141537.pcap	ice
76.4301	89.9994	9.16658	75.5824	66.771	radar_72_20250717_144847.pcap	ice
80.973	96.4752	10.7788	76.404	68.7632	radar_72_20250819_141551.pcap	ice
77.048	91.5	10.0817	76.5986	63.5212	radar_73_20250717_144901.pcap	ice
80.9915	96.4861	10.7723	76.4078	68.7757	radar_73_20250819_141605.pcap	ice
78.355	92.5209	9.59978	77.1514	67.9559	radar_74_20250717_144914.pcap	ice
81.0054	96.4954	10.7695	76.416	68.7485	radar_74_20250819_141618.pcap	ice
79.1186	93.1757	9.42515	77.3155	69.1618	radar_75_20250717_144928.pcap	ice
80.9985	96.4979	10.7763	76.4096	68.7797	radar_75_20250819_141632.pcap	ice
79.5023	93.5653	9.39391	77.2998	69.4829	radar_76_20250717_144942.pcap	ice
81.0016	96.504	10.7805	76.4071	68.7225	radar_76_20250819_141646.pcap	ice
79.6858	93.7622	9.39536	77.3365	69.698	radar_77_20250717_144955.pcap	ice
81.0097	96.509	10.7775	76.4165	68.7485	radar_77_20250819_141700.pcap	ice
79.7839	93.8614	9.38634	77.35	69.8948	radar_78_20250717_145009.pcap	ice
81.0266	96.5219	10.7721	76.4107	68.7946	radar_78_20250819_141713.pcap	ice
79.8504	93.9359	9.38698	77.3677	70.012	radar_79_20250717_145023.pcap	ice
81.0231	96.5279	10.7819	76.4166	68.7498	radar_79_20250819_141727.pcap	ice
80.5428	95.5145	10.9324	76.7218	63.6682	radar_7_20250702_194225.pcap	ice
82.1952	99.25	12.3473	79.3039	67.4403	radar_7_20250702_195050.pcap	ice
82.5614	97.8388	11.1521	80.9415	67.2316	radar_7_20250702_195821.pcap	ice
79.9918	93.059	8.95741	78.0306	68.3453	radar_7_20250703_182236.pcap	ice
83.8649	99.0145	11.0173	82.2463	69.5393	radar_7_20250703_182947.pcap	ice
84.0917	100.353	11.7403	80.4166	70.1944	radar_7_20250703_183700.pcap	ice
82.9142	97.905	10.6712	79.3803	69.4851	radar_7_20250707_155029.pcap	ice
81.7345	98.4897	11.7979	76.3294	68.4951	radar_7_20250707_155748.pcap	ice
80.7791	91.9836	7.61731	77.5832	71.6118	radar_7_20250707_160606.pcap	ice
81.651	96.2435	10.3463	77.9513	68.1498	radar_7_20250717_132258.pcap	ice
80.4034	95.9785	11.3639	76.6022	66.2406	radar_7_20250717_143338.pcap	ice
80.4534	95.833	10.6785	76.1829	68.3944	radar_7_20250819_140102.pcap	ice
79.9171	94.0155	9.38916	77.3633	70.125	radar_80_20250717_145036.pcap	ice
81.0327	96.5358	10.7812	76.43	68.7445	radar_80_20250819_141741.pcap	ice
79.9442	94.0448	9.39012	77.376	70.1935	radar_81_20250717_145050.pcap	ice
81.0475	96.5414	10.7715	76.4256	68.7881	radar_81_20250819_141754.pcap	ice
79.9984	94.0969	9.38069	77.3878	70.2297	radar_82_20250717_145104.pcap	ice
81.0496	96.5569	10.7855	76.4393	68.7341	radar_82_20250819_141808.pcap	ice
80.0523	94.1343	9.36234	77.4236	70.3033	radar_83_20250717_145118.pcap	ice
81.0439	96.5536	10.7887	76.4344	68.6955	radar_83_20250819_141822.pcap	ice
80.0932	94.1789	9.35941	77.422	70.3544	radar_84_20250717_145131.pcap	ice
81.0446	96.5662	10.7974	76.4234	68.7233	radar_84_20250819_141835.pcap	ice
80.1402	94.2301	9.35625	77.4249	70.3759	radar_85_20250717_145145.pcap	ice
80.64	96.2143	10.8582	76.0786	68.0319	radar_85_20250819_141849.pcap	ice
79.6288	93.7677	9.36449	76.69	70.0372	radar_86_20250717_145159.pcap	ice
81.0445	96.5711	10.8022	76.4438	68.715	radar_86_20250819_141903.pcap	ice
79.6513	93.7966	9.36363	76.6713	70.0337	radar_87_20250717_145212.pcap	ice
81.0559	96.587	10.8031	76.4178	68.7388	radar_87_20250819_141916.pcap	ice
79.6876	93.8151	9.34622	76.712	70.0374	radar_88_20250717_145226.pcap	ice
81.0706	96.5955	10.799	76.4332	68.7278	radar_88_20250819_141930.pcap	ice
80.2324	94.3171	9.33705	77.4534	70.4196	radar_89_20250717_145240.pcap	ice
81.076	96.6039	10.8024	76.4546	68.7265	radar_89_20250819_141944.pcap	ice
80.5028	95.3624	10.8189	76.6295	63.8577	radar_8_20250702_194238.pcap	ice
82.0032	99.1999	12.4852	79.062	67.3875	radar_8_20250702_195104.pcap	ice
82.5176	97.7892	11.1289	80.7605	67.2948	radar_8_20250702_195835.pcap	ice
80.3241	93.4626	9.12399	78.4103	68.1593	radar_8_20250703_182250.pcap	ice
83.7104	98.7144	10.9082	82.2563	69.4439	radar_8_20250703_183001.pcap	ice
84.7293	101.208	11.9383	81.2117	70.747	radar_8_20250703_183714.pcap	ice
83.2083	98.4987	10.9409	79.817	69.4356	radar_8_20250707_155043.pcap	ice
81.5846	98.2639	11.7488	76.3562	68.0962	radar_8_20250707_155802.pcap	ice
80.9353	92.3882	7.77134	77.5681	71.6403	radar_8_20250707_160620.pcap	ice
81.8298	96.5234	10.4376	78.0132	68.2154	radar_8_20250717_132312.pcap	ice
81.6973	97.3078	11.3078	77.4506	66.8605	radar_8_20250717_143352.pcap	ice
80.4554	95.845	10.6871	76.1886	68.387	radar_8_20250819_140116.pcap	ice
79.7146	93.8548	9.34877	76.6988	70.0143	radar_90_20250717_145253.pcap	ice
80.6573	96.2592	10.8846	76.1102	67.9748	radar_90_20250819_141957.pcap	ice
79.7512	93.8737	9.3302	76.7176	70.0879	radar_91_20250717_145307.pcap	ice
81.0866	96.6208	10.8057	76.454	68.7749	radar_91_20250819_142011.pcap	ice
79.7826	93.9018	9.32596	76.7518	70.1217	radar_92_20250717_145321.pcap	ice
80.9651	96.5235	10.8308	76.3478	68.5712	radar_92_20250819_142025.pcap	ice
79.7923	93.9207	9.32967	76.7346	70.1027	radar_93_20250717_145334.pcap	ice
80.6868	96.2877	10.8814	76.1178	68.0335	radar_93_20250819_142038.pcap	ice
79.8312	93.9554	9.32012	76.7364	70.191	radar_94_20250717_145348.pcap	ice
81.1023	96.6461	10.8146	76.4491	68.7098	radar_94_20250819_142052.pcap	ice
79.8385	93.9522	9.31248	76.7739	70.1458	radar_95_20250717_145402.pcap	ice
81.1132	96.6538	10.8121	76.4841	68.7659	radar_95_20250819_142106.pcap	ice
79.8637	93.9878	9.31727	76.7624	70.1747	radar_96_20250717_145415.pcap	ice
81.1151	96.6594	10.814	76.4641	68.757	radar_96_20250819_142119.pcap	ice
79.878	93.9805	9.29361	76.7543	70.2422	radar_97_20250717_145429.pcap	ice
81.1117	96.6658	10.8265	76.4868	68.6881	radar_97_20250819_142133.pcap	ice
79.8979	94.008	9.30088	76.7853	70.2112	radar_98_20250717_145443.pcap	ice
81.1152	96.6727	10.8271	76.4812	68.7468	radar_98_20250819_142147.pcap	ice
79.9084	94.0148	9.29566	76.7954	70.2331	radar_99_20250717_145456.pcap	ice
81.1415	96.6885	10.8147	76.4552	68.7673	radar_99_20250819_142200.pcap	ice
80.4225	95.125	10.6308	76.5563	64.2597	radar_9_20250702_194252.pcap	ice
82.142	99.381	12.5022	79.0898	67.5965	radar_9_20250702_195117.pcap	ice
82.4736	97.6878	11.0633	80.5921	67.3909	radar_9_20250702_195849.pcap	ice
80.651	93.8951	9.29057	78.7636	68.0717	radar_9_20250703_182303.pcap	ice
83.5564	98.3792	10.7612	82.2478	69.3769	radar_9_20250703_183015.pcap	ice
84.6374	101.347	12.121	80.9815	70.5302	radar_9_20250703_183728.pcap	ice
83.4621	99.0326	11.1991	80.1982	69.3204	radar_9_20250707_155057.pcap	ice
81.5604	98.1099	11.6269	76.3434	68.3581	radar_9_20250707_155816.pcap	ice
80.9765	92.6363	7.87269	77.2647	71.6456	radar_9_20250707_160634.pcap	ice
82.0083	96.7745	10.4984	78.0734	68.3131	radar_9_20250717_132326.pcap	ice
81.8107	97.6111	11.5149	77.4096	65.7359	radar_9_20250717_143405.pcap	ice
[truncated: 4,001 more rows]

## Sheet: Concrete_dataset
mean_db	max_db	std_db	median_db	mode_db	file	label
83.2784	100.82	13.1562	80.5097	65.2516	radar_0_20250702_100353.pcap	dry
76.3375	87.6571	7.98187	77.4349	63.104	radar_0_20250703_100545.pcap	dry
81.8672	98.7148	12.3571	77.2486	64.2251	radar_0_20250703_101258.pcap	dry
75.3162	83.7599	6.53813	77.385	65.6067	radar_0_20250703_102047.pcap	dry
84.0637	101.638	12.9441	80.3508	66.3691	radar_0_20250704_102820.pcap	dry
78.8981	95.1707	12.0852	77.2088	59.8575	radar_0_20250704_103546.pcap	dry
80.7485	96.0194	11.0456	77.3137	64.0574	radar_0_20250704_105711.pcap	dry
77.6054	93.1699	11.2759	75.3697	60.5354	radar_0_20250709_101123.pcap	dry
74.2822	86.6343	8.66278	75.2983	62.2713	radar_0_20250709_102352.pcap	dry
78.2849	93.9467	11.0721	75.3675	63.528	radar_0_20250709_103104.pcap	dry
79.8743	93.6819	9.813	77.3397	65.902	radar_0_20250716_174959.pcap	dry
84.5366	102.099	12.5922	77.5163	68.8564	radar_0_20250716_184226.pcap	dry
79.3066	92.3999	8.80662	77.2725	69.8789	radar_0_20250818_150626.pcap	dry
75.9128	88.1403	8.43993	77.2883	65.2959	radar_100_20250716_181312.pcap	dry
83.2014	99.3627	11.4022	77.3776	68.4316	radar_100_20250818_152938.pcap	dry
75.9475	88.1426	8.40525	77.2774	65.2745	radar_101_20250716_181326.pcap	dry
83.1983	99.3627	11.4084	77.3906	68.3852	radar_101_20250818_152951.pcap	dry
75.8952	88.1436	8.45991	77.283	65.2532	radar_102_20250716_181340.pcap	dry
83.2027	99.3605	11.3993	77.3783	68.4344	radar_102_20250818_153005.pcap	dry
75.8775	88.1416	8.4807	77.2789	65.2497	radar_103_20250716_181353.pcap	dry
83.1952	99.3602	11.4109	77.385	68.3568	radar_103_20250818_153019.pcap	dry
75.8971	88.1415	8.45644	77.2832	65.3005	radar_104_20250716_181407.pcap	dry
82.4789	98.8526	11.6375	77.3142	67.3724	radar_104_20250818_153032.pcap	dry
75.9479	88.1455	8.41088	77.3165	65.3362	radar_105_20250716_181421.pcap	dry
82.4062	98.8045	11.6631	77.2666	67.2455	radar_105_20250818_153046.pcap	dry
75.9077	88.1398	8.44236	77.2718	65.2869	radar_106_20250716_181434.pcap	dry
82.4437	98.851	11.678	77.2883	67.1787	radar_106_20250818_153100.pcap	dry
75.8803	88.1378	8.46737	77.2619	65.2708	radar_107_20250716_181448.pcap	dry
82.4578	98.8513	11.6637	77.3126	67.243	radar_107_20250818_153113.pcap	dry
75.8737	88.1412	8.47964	77.2807	65.3149	radar_108_20250716_181502.pcap	dry
82.4712	98.8498	11.6458	77.3013	67.3247	radar_108_20250818_153127.pcap	dry
75.8556	88.0968	8.45954	77.254	65.1763	radar_109_20250716_181515.pcap	dry
82.4627	98.802	11.5924	77.2635	67.5859	radar_109_20250818_153141.pcap	dry
75.9916	87.1905	7.87744	77.0117	62.9027	radar_10_20250703_100806.pcap	dry
82.0875	98.9305	12.3675	77.6681	64.5438	radar_10_20250703_101520.pcap	dry
75.3053	83.7249	6.51934	77.4143	65.6958	radar_10_20250703_102309.pcap	dry
84.0188	101.616	12.9513	80.1778	66.3978	radar_10_20250704_103041.pcap	dry
78.8174	95.1805	12.2344	77.2179	59.2063	radar_10_20250704_103807.pcap	dry
80.7633	96.0481	11.066	77.3112	64.0193	radar_10_20250704_105932.pcap	dry
77.6613	93.0698	11.1424	75.3209	60.6901	radar_10_20250709_101344.pcap	dry
74.2794	86.6842	8.72063	75.2805	62.1344	radar_10_20250709_102612.pcap	dry
78.2631	93.9349	11.0768	75.3588	63.55	radar_10_20250709_103325.pcap	dry
79.8452	93.6544	9.78553	77.3104	66.0497	radar_10_20250716_175221.pcap	dry
78.9327	92.121	8.9033	77.1082	69.5021	radar_10_20250818_150847.pcap	dry
75.8952	88.0026	8.30558	77.2667	65.3086	radar_110_20250716_181529.pcap	dry
82.6429	99.0285	11.6733	77.4655	67.2404	radar_110_20250818_153154.pcap	dry
79.4804	94.3698	10.3764	77.1074	66.955	radar_111_20250716_181543.pcap	dry
82.4832	98.8513	11.6331	77.3063	67.3845	radar_111_20250818_153208.pcap	dry
79.496	94.377	10.3659	77.0977	66.9881	radar_112_20250716_181556.pcap	dry
82.4878	98.8488	11.621	77.3055	67.462	radar_112_20250818_153222.pcap	dry
79.5087	94.3713	10.35	77.1054	67.0212	radar_113_20250716_181610.pcap	dry
82.4396	98.8019	11.6198	77.2531	67.4616	radar_113_20250818_153235.pcap	dry
79.4666	94.3241	10.3455	77.0807	67.0256	radar_114_20250716_181624.pcap	dry
82.4755	98.847	11.6389	77.3143	67.3368	radar_114_20250818_153249.pcap	dry
79.4952	94.366	10.3543	77.0894	67.0255	radar_115_20250716_181637.pcap	dry
82.4803	98.8475	11.6301	77.2981	67.4031	radar_115_20250818_153303.pcap	dry
79.5126	94.3643	10.3355	77.0976	67.0889	radar_116_20250716_181651.pcap	dry
82.4089	98.801	11.6598	77.273	67.2336	radar_116_20250818_153317.pcap	dry
79.4526	94.3142	10.3478	77.0547	66.9943	radar_117_20250716_181705.pcap	dry
82.4148	98.8003	11.6473	77.2447	67.3267	radar_117_20250818_153330.pcap	dry
79.4656	94.3168	10.3394	77.0593	67.0097	radar_118_20250716_181718.pcap	dry
82.3957	98.7998	11.6727	77.2522	67.1787	radar_118_20250818_153344.pcap	dry
79.5013	94.3602	10.3436	77.0915	67.058	radar_119_20250716_181732.pcap	dry
82.4796	98.8479	11.6344	77.3133	67.3799	radar_119_20250818_153358.pcap	dry
76.3424	87.628	7.95798	77.4117	63.1721	radar_11_20250703_100820.pcap	dry
81.8284	98.6773	12.3595	77.2118	64.2021	radar_11_20250703_101533.pcap	dry
75.3028	83.72	6.5151	77.3938	65.6814	radar_11_20250703_102322.pcap	dry
84.0124	101.612	12.954	80.1649	66.3691	radar_11_20250704_103055.pcap	dry
78.9249	95.1823	12.0602	77.2167	59.9986	radar_11_20250704_103821.pcap	dry
80.7534	96.0488	11.0813	77.2997	63.9456	radar_11_20250704_105946.pcap	dry
77.6539	93.0648	11.1571	75.3709	60.6088	radar_11_20250709_101357.pcap	dry
74.3081	86.6854	8.68216	75.2757	62.3208	radar_11_20250709_102626.pcap	dry
78.2427	93.9356	11.1044	75.3616	63.4082	radar_11_20250709_103339.pcap	dry
79.8497	93.6535	9.78098	77.3329	66.063	radar_11_20250716_175234.pcap	dry
78.8738	92.0776	8.91779	77.0465	69.3683	radar_11_20250818_150901.pcap	dry
79.5047	94.356	10.3354	77.0905	67.0838	radar_120_20250716_181746.pcap	dry
82.4591	98.8473	11.6598	77.2981	67.2305	radar_120_20250818_153411.pcap	dry
79.5005	94.3533	10.3386	77.1015	67.0871	radar_121_20250716_181800.pcap	dry
82.455	98.8483	11.6663	77.3143	67.2223	radar_121_20250818_153425.pcap	dry
79.4952	94.3508	10.3413	77.0986	67.0584	radar_122_20250716_181813.pcap	dry
82.67	99.0235	11.6361	77.4703	67.4068	radar_122_20250818_153439.pcap	dry
79.4883	94.3504	10.3508	77.1083	67.0174	radar_123_20250716_181827.pcap	dry
82.4791	98.8469	11.6308	77.3089	67.416	radar_123_20250818_153452.pcap	dry
79.4972	94.3442	10.3347	77.1143	67.073	radar_124_20250716_181841.pcap	dry
82.4656	98.849	11.6524	77.2885	67.2896	radar_124_20250818_153506.pcap	dry
79.4792	94.3421	10.352	77.1009	66.9803	radar_125_20250716_181854.pcap	dry
82.4587	98.8464	11.6593	77.3003	67.2505	radar_125_20250818_153520.pcap	dry
79.4825	94.3399	10.3462	77.0964	67.0285	radar_126_20250716_181908.pcap	dry
82.4855	98.8478	11.6261	77.2974	67.4168	radar_126_20250818_153533.pcap	dry
79.4767	94.3407	10.351	77.089	67.0266	radar_127_20250716_181922.pcap	dry
82.4852	98.8484	11.6263	77.2915	67.4266	radar_127_20250818_153547.pcap	dry
79.4865	94.3386	10.3401	77.1016	67.0577	radar_128_20250716_181935.pcap	dry
82.4696	98.8474	11.6472	77.3004	67.3053	radar_128_20250818_153601.pcap	dry
79.4784	94.334	10.3436	77.084	67.0309	radar_129_20250716_181949.pcap	dry
82.4681	98.8438	11.641	77.2911	67.3635	radar_129_20250818_153614.pcap	dry
76.3462	87.6219	7.96175	77.4376	63.1107	radar_12_20250703_100834.pcap	dry
82.2896	99.1047	12.3483	77.9968	64.8499	radar_12_20250703_101547.pcap	dry
75.2742	83.7276	6.54409	77.4049	65.676	radar_12_20250703_102336.pcap	dry
83.9966	101.609	12.9679	80.1491	66.3336	radar_12_20250704_103109.pcap	dry
78.797	95.1812	12.2796	77.2271	58.9819	radar_12_20250704_103834.pcap	dry
80.7716	96.0481	11.0543	77.2984	64.0722	radar_12_20250704_105959.pcap	dry
77.6695	93.0541	11.1201	75.3414	60.7444	radar_12_20250709_101411.pcap	dry
74.2973	86.6854	8.69515	75.2652	62.2362	radar_12_20250709_102640.pcap	dry
78.2478	93.9358	11.0981	75.3817	63.4611	radar_12_20250709_103352.pcap	dry
79.846	93.6468	9.77836	77.3296	66.0398	radar_12_20250716_175248.pcap	dry
78.8738	92.0789	8.91642	77.0325	69.3925	radar_12_20250818_150914.pcap	dry
79.4837	94.3332	10.3414	77.1137	67.0152	radar_130_20250716_182003.pcap	dry
82.6933	99.0235	11.6079	77.4804	67.5415	radar_130_20250818_153628.pcap	dry
79.482	94.3304	10.3375	77.1029	67.0436	radar_131_20250716_182016.pcap	dry
82.4832	98.8455	11.6226	77.2636	67.4639	radar_131_20250818_153642.pcap	dry
79.4736	94.3279	10.3453	77.0988	67.0226	radar_132_20250716_182030.pcap	dry
82.4213	98.7975	11.6381	77.2351	67.3435	radar_132_20250818_153655.pcap	dry
79.4867	94.3245	10.323	77.0775	67.1272	radar_133_20250716_182044.pcap	dry
82.4015	98.7956	11.6609	77.2463	67.2468	radar_133_20250818_153709.pcap	dry
79.4745	94.3215	10.3394	77.1128	67.0413	radar_134_20250716_182057.pcap	dry
82.4758	98.8438	11.6346	77.3015	67.3818	radar_134_20250818_153723.pcap	dry
79.4691	94.3173	10.3368	77.097	67.0667	radar_135_20250716_182111.pcap	dry
82.4282	98.7963	11.6292	77.241	67.3955	radar_135_20250818_153736.pcap	dry
79.4604	94.3152	10.3435	77.0855	67.0283	radar_136_20250716_182125.pcap	dry
82.4906	98.8439	11.6142	77.3049	67.4931	radar_136_20250818_153750.pcap	dry
79.4627	94.3147	10.3423	77.0937	67.0373	radar_137_20250716_182138.pcap	dry
82.4136	98.7967	11.6497	77.2534	67.2849	radar_137_20250818_153804.pcap	dry
79.4568	94.3132	10.3494	77.1042	66.9985	radar_138_20250716_182152.pcap	dry
82.4723	98.8442	11.6401	77.3079	67.3396	radar_138_20250818_153817.pcap	dry
79.4701	94.3118	10.3324	77.1081	67.0685	radar_139_20250716_182206.pcap	dry
82.4726	98.8429	11.6403	77.3052	67.3241	radar_139_20250818_153831.pcap	dry
76.3355	87.6129	7.96445	77.425	63.0929	radar_13_20250703_100847.pcap	dry
82.0825	98.9294	12.3751	77.6725	64.5191	radar_13_20250703_101601.pcap	dry
75.2941	83.7245	6.52397	77.3976	65.6794	radar_13_20250703_102350.pcap	dry
83.9921	101.607	12.9718	80.1406	66.3171	radar_13_20250704_103122.pcap	dry
78.9286	95.1817	12.0586	77.2188	59.9892	radar_13_20250704_103848.pcap	dry
80.7714	96.0464	11.0553	77.3096	64.068	radar_13_20250704_110013.pcap	dry
77.6907	93.0524	11.0843	75.3188	60.902	radar_13_20250709_101425.pcap	dry
74.3058	86.6829	8.68458	75.2793	62.2867	radar_13_20250709_102653.pcap	dry
78.2483	93.934	11.0934	75.3582	63.4725	radar_13_20250709_103406.pcap	dry
79.8317	93.6462	9.79063	77.3072	66.0469	radar_13_20250716_175302.pcap	dry
78.8746	92.0828	8.92039	77.0392	69.3403	radar_13_20250818_150928.pcap	dry
79.4552	94.3092	10.3473	77.1143	67.026	radar_140_20250716_182239.pcap	dry
82.4887	98.8434	11.6191	77.3049	67.4333	radar_140_20250818_153845.pcap	dry
79.4621	94.308	10.3396	77.119	67.0207	radar_141_20250716_182253.pcap	dry
82.6931	99.0185	11.6009	77.4704	67.5907	radar_141_20250818_153858.pcap	dry
79.4632	94.3045	10.3362	77.1301	67.0449	radar_142_20250716_182307.pcap	dry
82.4161	98.7938	11.6392	77.2354	67.3532	radar_142_20250818_153912.pcap	dry
79.4052	94.2589	10.3513	77.0763	66.9062	radar_143_20250716_182321.pcap	dry
82.4309	98.7926	11.6253	77.2591	67.3832	radar_143_20250818_153926.pcap	dry
79.4601	94.3031	10.3322	77.0853	67.066	radar_144_20250716_182334.pcap	dry
82.4974	98.8398	11.6024	77.277	67.5388	radar_144_20250818_153939.pcap	dry
79.4542	94.3007	10.3397	77.117	67.0277	radar_145_20250716_182348.pcap	dry
82.455	98.8411	11.6577	77.3028	67.27	radar_145_20250818_153953.pcap	dry
79.4573	94.3046	10.3372	77.0988	67.0809	radar_146_20250716_182402.pcap	dry
82.473	98.8407	11.6332	77.2797	67.3708	radar_146_20250818_154007.pcap	dry
79.4668	94.3009	10.3279	77.1132	67.0523	radar_147_20250716_182415.pcap	dry
82.4132	98.7928	11.6463	77.2584	67.2844	radar_147_20250818_154021.pcap	dry
79.4667	94.3016	10.3279	77.1255	67.0971	radar_148_20250716_182429.pcap	dry
82.6615	99.0153	11.6376	77.4606	67.3813	radar_148_20250818_154034.pcap	dry
79.4477	94.2996	10.346	77.0989	66.9779	radar_149_20250716_182443.pcap	dry
82.4598	98.8394	11.6482	77.2892	67.3023	radar_149_20250818_154048.pcap	dry
76.1906	87.4285	7.91317	77.2302	63.0678	radar_14_20250703_100901.pcap	dry
82.2792	99.105	12.3634	78.0061	64.8097	radar_14_20250703_101615.pcap	dry
75.292	83.7196	6.52354	77.3982	65.6642	radar_14_20250703_102403.pcap	dry
84.0026	101.603	12.9558	80.151	66.3826	radar_14_20250704_103136.pcap	dry
78.872	95.1886	12.1594	77.2457	59.5671	radar_14_20250704_103902.pcap	dry
80.7574	96.0434	11.0684	77.2941	64.0084	radar_14_20250704_110027.pcap	dry
77.6515	93.0477	11.143	75.3334	60.6195	radar_14_20250709_101438.pcap	dry
74.2862	86.6847	8.70535	75.2811	62.2393	radar_14_20250709_102707.pcap	dry
78.2367	93.9325	11.1036	75.3675	63.4732	radar_14_20250709_103420.pcap	dry
79.8377	93.6433	9.78168	77.3191	66.0495	radar_14_20250716_175316.pcap	dry
78.924	92.1346	8.92185	77.084	69.4077	radar_14_20250818_150942.pcap	dry
79.4576	94.2977	10.3341	77.103	67.0317	radar_150_20250716_182456.pcap	dry
82.488	98.8398	11.6153	77.3019	67.466	radar_150_20250818_154102.pcap	dry
79.4393	94.2967	10.3477	77.0823	67.0121	radar_151_20250716_182510.pcap	dry
82.4781	98.8394	11.6288	77.2969	67.3866	radar_151_20250818_154115.pcap	dry
79.4452	94.2996	10.3453	77.0964	67.0097	radar_152_20250716_182524.pcap	dry
82.4327	98.7926	11.622	77.2522	67.4036	radar_152_20250818_154129.pcap	dry
79.4046	94.253	10.3408	77.0679	67.0034	radar_153_20250716_182537.pcap	dry
82.4915	98.8413	11.6134	77.299	67.4724	radar_153_20250818_154143.pcap	dry
79.4543	94.2983	10.3356	77.1018	67.0564	radar_154_20250716_182551.pcap	dry
82.4182	98.7902	11.6346	77.2395	67.347	radar_154_20250818_154156.pcap	dry
79.5169	94.3457	10.3048	77.1086	67.4999	radar_155_20250716_182605.pcap	dry
79.2758	93.8006	10.1243	77.2491	68.0993	radar_155_20250818_154210.pcap	dry
79.5241	94.3717	10.3223	77.1087	67.4214	radar_156_20250716_182618.pcap	dry
79.3333	93.8474	10.1084	77.2675	68.2787	radar_156_20250818_154224.pcap	dry
79.5337	94.3705	10.3123	77.111	67.4351	radar_157_20250716_182632.pcap	dry
79.3387	93.8504	10.1038	77.2517	68.2655	radar_157_20250818_154237.pcap	dry
79.538	94.367	10.3043	77.1072	67.4523	radar_158_20250716_182646.pcap	dry
79.3098	93.803	10.0864	77.2244	68.2186	radar_158_20250818_154251.pcap	dry
79.3032	93.8269	10.1718	77.2833	66.2678	radar_159_20250716_182659.pcap	dry
79.346	93.8478	10.0951	77.2652	68.2562	radar_159_20250818_154305.pcap	dry
76.311	87.5937	7.98101	77.4213	63.0206	radar_15_20250703_100915.pcap	dry
82.2623	99.1062	12.3828	77.9996	64.7947	radar_15_20250703_101628.pcap	dry
75.2824	83.7164	6.52966	77.4238	65.6487	radar_15_20250703_102417.pcap	dry
83.9934	101.6	12.959	80.1234	66.3853	radar_15_20250704_103150.pcap	dry
78.8699	95.1888	12.1583	77.2157	59.5683	radar_15_20250704_103915.pcap	dry
80.7537	96.0422	11.0764	77.314	63.9748	radar_15_20250704_110040.pcap	dry
77.6722	93.0407	11.1159	75.3413	60.6858	radar_15_20250709_101452.pcap	dry
74.2662	86.686	8.73611	75.2973	62.1059	radar_15_20250709_102721.pcap	dry
78.2333	93.9301	11.1015	75.3273	63.4399	radar_15_20250709_103433.pcap	dry
79.8438	93.6366	9.7623	77.2957	66.1053	radar_15_20250716_175329.pcap	dry
78.8634	92.0916	8.93906	77.0482	69.2693	radar_15_20250818_150955.pcap	dry
79.3179	93.2733	10.0373	77.3253	64.901	radar_160_20250716_182713.pcap	dry
79.5088	94.0273	10.1169	77.4425	68.3422	radar_160_20250818_154318.pcap	dry
79.4299	93.329	9.98454	77.3296	64.9079	radar_161_20250716_182727.pcap	dry
79.2643	93.8014	10.1301	77.1985	68.155	radar_161_20250818_154332.pcap	dry
79.4294	93.3469	10.0239	77.3425	64.8525	radar_162_20250716_182740.pcap	dry
79.3488	93.8493	10.0936	77.2522	68.2962	radar_162_20250818_154346.pcap	dry
79.4123	93.3529	10.0309	77.3093	64.8949	radar_163_20250716_182754.pcap	dry
79.2947	93.8012	10.0995	77.2058	68.207	radar_163_20250818_154359.pcap	dry
79.3878	93.3626	10.0376	77.3026	64.9131	radar_164_20250716_182808.pcap	dry
79.3346	93.8493	10.1082	77.2535	68.2406	radar_164_20250818_154413.pcap	dry
79.3868	93.3706	10.0325	77.324	65.0118	radar_165_20250716_182821.pcap	dry
79.3355	93.8479	10.1061	77.2467	68.2489	radar_165_20250818_154427.pcap	dry
79.3536	93.3707	10.0526	77.3119	64.8933	radar_166_20250716_182835.pcap	dry
79.3439	93.8509	10.1009	77.2492	68.2513	radar_166_20250818_154440.pcap	dry
79.3336	93.3738	10.0616	77.3321	64.9942	radar_167_20250716_182849.pcap	dry
79.4956	94.0258	10.1319	77.4312	68.1974	radar_167_20250818_154454.pcap	dry
79.3062	93.3782	10.0829	77.3158	64.9626	radar_168_20250716_182903.pcap	dry
79.5141	94.0251	10.1078	77.4145	68.3634	radar_168_20250818_154508.pcap	dry
79.3086	93.3823	10.0743	77.3393	64.9533	radar_169_20250716_182916.pcap	dry
79.3494	93.8506	10.0931	77.2469	68.3	radar_169_20250818_154521.pcap	dry
76.3237	87.5895	7.9579	77.4264	63.0951	radar_16_20250703_100928.pcap	dry
82.2868	99.1046	12.352	78.0006	64.8292	radar_16_20250703_101642.pcap	dry
75.2842	83.7236	6.5256	77.3911	65.6767	radar_16_20250703_102431.pcap	dry
83.9832	101.598	12.9683	80.1229	66.3391	radar_16_20250704_103203.pcap	dry
78.9085	95.1918	12.1149	77.2281	59.7247	radar_16_20250704_103929.pcap	dry
80.7557	96.0396	11.0757	77.3184	63.9587	radar_16_20250704_110054.pcap	dry
77.6706	93.0338	11.1012	75.3109	60.7531	radar_16_20250709_101506.pcap	dry
74.2819	86.6894	8.72064	75.2875	62.1615	radar_16_20250709_102734.pcap	dry
78.2083	93.926	11.1193	75.3322	63.4382	radar_16_20250709_103447.pcap	dry
79.8177	93.6381	9.79735	77.3069	66.0396	radar_16_20250716_175343.pcap	dry
78.9209	92.14	8.9277	77.085	69.4245	radar_16_20250818_151009.pcap	dry
79.3109	93.3826	10.0563	77.2938	65.0593	radar_170_20250716_182930.pcap	dry
79.2942	93.8061	10.1069	77.2114	68.2172	radar_170_20250818_154535.pcap	dry
79.2774	93.3861	10.0901	77.323	64.984	radar_171_20250716_182944.pcap	dry
79.3284	93.8543	10.121	77.2474	68.162	radar_171_20250818_154549.pcap	dry
79.2899	93.3896	10.0809	77.3296	64.9343	radar_172_20250716_182957.pcap	dry
79.2959	93.809	10.1099	77.2319	68.2071	radar_172_20250818_154602.pcap	dry
79.2593	93.3927	10.1072	77.3021	64.8938	radar_173_20250716_183011.pcap	dry
79.4799	94.033	10.1526	77.4239	68.1481	radar_173_20250818_154616.pcap	dry
79.265	93.3932	10.1012	77.3316	64.919	radar_174_20250716_183025.pcap	dry
79.3523	93.859	10.0985	77.2354	68.2681	radar_174_20250818_154630.pcap	dry
79.2506	93.3946	10.1068	77.3265	64.9554	radar_175_20250716_183038.pcap	dry
79.3659	93.8625	10.091	77.2623	68.2961	radar_175_20250818_154643.pcap	dry
79.2398	93.4008	10.1225	77.3254	64.9424	radar_176_20250716_183052.pcap	dry
79.3492	93.8654	10.1111	77.2571	68.2362	radar_176_20250818_154657.pcap	dry
79.2238	93.4003	10.1364	77.3125	64.9117	radar_177_20250716_183106.pcap	dry
79.2928	93.8159	10.1185	77.2193	68.1789	radar_177_20250818_154711.pcap	dry
79.2639	93.4052	10.0904	77.3003	64.9761	radar_178_20250716_183119.pcap	dry
79.3512	93.862	10.1068	77.2717	68.232	radar_178_20250818_154724.pcap	dry
79.2499	93.4073	10.1085	77.3162	64.978	radar_179_20250716_183133.pcap	dry
79.5088	94.0429	10.1322	77.4221	68.2403	radar_179_20250818_154738.pcap	dry
76.3286	87.5802	7.94628	77.4304	63.1243	radar_17_20250703_100942.pcap	dry
81.812	98.677	12.3763	77.2081	64.203	radar_17_20250703_101656.pcap	dry
75.2869	83.7126	6.52199	77.4196	65.6756	radar_17_20250703_102444.pcap	dry
83.9896	101.594	12.956	80.1154	66.3397	radar_17_20250704_103217.pcap	dry
78.7584	95.1935	12.3527	77.2227	58.7065	radar_17_20250704_103943.pcap	dry
80.7488	96.0437	11.0831	77.2952	63.9647	radar_17_20250704_110108.pcap	dry
77.6751	93.0232	11.0886	75.325	60.7733	radar_17_20250709_101519.pcap	dry
74.2869	86.6813	8.69735	75.2812	62.2435	radar_17_20250709_102748.pcap	dry
78.2381	93.9239	11.0924	75.3712	63.4701	radar_17_20250709_103501.pcap	dry
79.8346	93.6315	9.76829	77.293	66.0906	radar_17_20250716_175357.pcap	dry
78.8524	92.0948	8.95131	77.037	69.2541	radar_17_20250818_151023.pcap	dry
79.213	93.4056	10.1487	77.3181	64.824	radar_180_20250716_183147.pcap	dry
79.5113	94.0437	10.1316	77.4331	68.249	radar_180_20250818_154752.pcap	dry
79.2289	93.405	10.1215	77.315	64.9705	radar_181_20250716_183200.pcap	dry
79.3531	93.8682	10.1086	77.2539	68.2635	radar_181_20250818_154806.pcap	dry
79.2305	93.4062	10.1249	77.3008	64.8489	radar_182_20250716_183214.pcap	dry
79.3188	93.8227	10.1004	77.2285	68.2149	radar_182_20250818_154819.pcap	dry
79.216	93.4097	10.1355	77.3199	64.9902	radar_183_20250716_183228.pcap	dry
79.3439	93.8682	10.1228	77.2728	68.145	radar_183_20250818_154833.pcap	dry
79.2321	93.4105	10.1219	77.311	64.9153	radar_184_20250716_183241.pcap	dry
79.3704	93.8696	10.0945	77.27	68.2839	radar_184_20250818_154847.pcap	dry
79.2216	93.4112	10.1321	77.3204	64.9391	radar_185_20250716_183255.pcap	dry
79.3617	93.8701	10.1009	77.258	68.2744	radar_185_20250818_154900.pcap	dry
79.2151	93.4111	10.15	77.3431	64.797	radar_186_20250716_183309.pcap	dry
79.3475	93.8712	10.1211	77.2709	68.1565	radar_186_20250818_154914.pcap	dry
79.218	93.4107	10.14	77.3359	64.8344	radar_187_20250716_183322.pcap	dry
79.3632	93.8725	10.103	77.2595	68.2782	radar_187_20250818_154928.pcap	dry
79.2134	93.4105	10.1384	77.3201	64.9222	radar_188_20250716_183336.pcap	dry
79.5174	94.0482	10.1289	77.4239	68.231	radar_188_20250818_154941.pcap	dry
79.1945	93.4168	10.1639	77.3203	64.8767	radar_189_20250716_183350.pcap	dry
79.3019	93.8269	10.1246	77.2354	68.0647	radar_189_20250818_154955.pcap	dry
76.3126	87.5749	7.96008	77.4295	63.0696	radar_18_20250703_100956.pcap	dry
82.2604	99.1035	12.3847	78.0067	64.7776	radar_18_20250703_101709.pcap	dry
75.2775	83.7178	6.53705	77.4161	65.6535	radar_18_20250703_102458.pcap	dry
83.9804	101.59	12.966	80.1128	66.3285	radar_18_20250704_103231.pcap	dry
78.8945	95.1946	12.1354	77.2131	59.6513	radar_18_20250704_103956.pcap	dry
80.7683	96.0426	11.0591	77.32	64.0463	radar_18_20250704_110122.pcap	dry
77.6748	93.0211	11.0941	75.3233	60.7228	radar_18_20250709_101533.pcap	dry
74.2829	86.6811	8.70856	75.3229	62.2261	radar_18_20250709_102802.pcap	dry
78.2083	93.9209	11.117	75.3571	63.4327	radar_18_20250709_103514.pcap	dry
79.8231	93.6322	9.78308	77.3215	66.0616	radar_18_20250716_175410.pcap	dry
78.9107	92.1445	8.94116	77.0702	69.3625	radar_18_20250818_151036.pcap	dry
79.2141	93.4165	10.144	77.3263	64.9278	radar_190_20250716_183403.pcap	dry
79.3568	93.874	10.1136	77.2671	68.2022	radar_190_20250818_155009.pcap	dry
79.2242	93.4198	10.1332	77.3206	64.9583	radar_191_20250716_183417.pcap	dry
79.3516	93.8728	10.117	77.2633	68.2003	radar_191_20250818_155022.pcap	dry
79.2291	93.422	10.1298	77.324	64.9279	radar_192_20250716_183431.pcap	dry
79.3666	93.8728	10.101	77.2572	68.2384	radar_192_20250818_155036.pcap	dry
79.2203	93.4111	10.1298	77.3201	64.8892	radar_193_20250716_183444.pcap	dry
79.3159	93.8284	10.1082	77.2224	68.167	radar_193_20250818_155050.pcap	dry
79.158	93.3605	10.1259	77.3299	64.8834	radar_194_20250716_183458.pcap	dry
79.3584	93.8786	10.1163	77.2689	68.1786	radar_194_20250818_155103.pcap	dry
78.5572	91.3242	9.13082	77.3082	65.1348	radar_195_20250716_183512.pcap	dry
79.3749	93.8763	10.0954	77.2633	68.3096	radar_195_20250818_155117.pcap	dry
78.5179	91.3189	9.14737	77.3279	65.0949	radar_196_20250716_183525.pcap	dry
79.5155	94.0529	10.139	77.4388	68.1513	radar_196_20250818_155131.pcap	dry
78.4704	91.2997	9.1473	77.3173	65.0975	radar_197_20250716_183539.pcap	dry
79.5208	94.0546	10.1359	77.4486	68.1832	radar_197_20250818_155144.pcap	dry
78.4208	91.2484	9.13843	77.2762	65.0746	radar_198_20250716_183553.pcap	dry
79.5238	94.0513	10.1284	77.4412	68.2187	radar_198_20250818_155158.pcap	dry
78.4387	91.2926	9.15328	77.2947	65.1442	radar_199_20250716_183607.pcap	dry
79.5328	94.0562	10.1249	77.4418	68.2349	radar_199_20250818_155212.pcap	dry
75.9688	87.1376	7.85795	77.0031	62.9166	radar_19_20250703_101009.pcap	dry
82.2663	99.1019	12.3722	77.9768	64.7961	radar_19_20250703_101723.pcap	dry
75.2615	83.724	6.5513	77.4138	65.6547	radar_19_20250703_102512.pcap	dry
83.9732	101.586	12.9668	80.1013	66.3286	radar_19_20250704_103244.pcap	dry
78.8427	95.197	12.2153	77.196	59.3122	radar_19_20250704_104010.pcap	dry
80.7607	96.0394	11.0624	77.3076	64.0474	radar_19_20250704_110135.pcap	dry
77.6502	93.0161	11.1175	75.3109	60.6345	radar_19_20250709_101546.pcap	dry
74.2804	86.6835	8.71453	75.2784	62.2085	radar_19_20250709_102815.pcap	dry
78.211	93.923	11.1183	75.3727	63.4508	radar_19_20250709_103528.pcap	dry
79.8301	93.6297	9.77112	77.3094	66.1171	radar_19_20250716_175424.pcap	dry
78.9247	92.1493	8.93377	77.1024	69.3978	radar_19_20250818_151050.pcap	dry
83.2753	100.815	13.1522	80.4966	65.2346	radar_1_20250702_100417.pcap	dry
76.3479	87.6593	7.97921	77.4356	63.1111	radar_1_20250703_100603.pcap	dry
82.3228	99.1364	12.3515	78.0428	64.8361	radar_1_20250703_101317.pcap	dry
75.3187	83.744	6.53001	77.4198	65.6984	radar_1_20250703_102105.pcap	dry
84.0645	101.645	12.9474	80.3158	66.3772	radar_1_20250704_102838.pcap	dry
78.958	95.1819	12.011	77.2131	60.1826	radar_1_20250704_103604.pcap	dry
80.7589	96.0452	11.066	77.3147	64.03	radar_1_20250704_105729.pcap	dry
77.6605	93.1505	11.1982	75.3715	60.7488	radar_1_20250709_101141.pcap	dry
74.295	86.6568	8.6675	75.2787	62.3164	radar_1_20250709_102410.pcap	dry
78.2627	93.9445	11.0922	75.3533	63.448	radar_1_20250709_103122.pcap	dry
79.8811	93.6824	9.79417	77.3426	66.0206	radar_1_20250716_175018.pcap	dry
84.521	102.102	12.6125	77.4768	68.761	radar_1_20250716_184244.pcap	dry
78.9642	92.0488	8.81224	77.1005	69.5926	radar_1_20250818_150644.pcap	dry
78.4193	91.2927	9.1649	77.3071	65.1441	radar_200_20250716_183620.pcap	dry
81.0406	98.6745	12.8068	77.1465	63.8167	radar_200_20250818_155245.pcap	dry
78.4413	91.2938	9.13997	77.3074	65.1819	radar_201_20250716_183634.pcap	dry
81.0436	98.67	12.7987	77.1522	63.8429	radar_201_20250818_155259.pcap	dry
78.4319	91.2973	9.15226	77.321	65.1909	radar_202_20250716_183648.pcap	dry
80.9918	98.6238	12.8027	77.1164	63.8157	radar_202_20250818_155313.pcap	dry
78.4201	91.2975	9.16456	77.3149	65.1792	radar_203_20250716_183701.pcap	dry
81.0372	98.6667	12.8046	77.1672	63.8156	radar_203_20250818_155326.pcap	dry
78.4206	91.2928	9.15515	77.2929	65.1553	radar_204_20250716_183715.pcap	dry
81.0415	98.6606	12.7932	77.1492	63.8392	radar_204_20250818_155340.pcap	dry
78.4387	91.2974	9.14098	77.3239	65.2034	radar_205_20250716_183729.pcap	dry
81.0496	98.6616	12.7825	77.1524	63.9049	radar_205_20250818_155354.pcap	dry
78.4261	91.2929	9.14491	77.3104	65.2192	radar_206_20250716_183742.pcap	dry
81.0393	98.6598	12.7952	77.1553	63.8371	radar_206_20250818_155407.pcap	dry
78.4158	91.2929	9.15692	77.306	65.2233	radar_207_20250716_183756.pcap	dry
81.2406	98.8292	12.7636	77.3261	64.0908	radar_207_20250818_155421.pcap	dry
78.4197	91.2967	9.16219	77.3242	65.1385	radar_208_20250716_183810.pcap	dry
81.0323	98.6534	12.7945	77.1426	63.8364	radar_208_20250818_155435.pcap	dry
78.417	91.2958	9.15255	77.3127	65.2247	radar_209_20250716_183823.pcap	dry
80.9807	98.6061	12.7937	77.1103	63.8624	radar_209_20250818_155449.pcap	dry
76.2956	87.5592	7.97253	77.4133	62.9987	radar_20_20250703_101023.pcap	dry
82.2739	99.1001	12.3656	78.0019	64.7954	radar_20_20250703_101737.pcap	dry
75.2826	83.7185	6.52418	77.4087	65.6907	radar_20_20250703_102525.pcap	dry
83.9897	101.582	12.9457	80.1035	66.3661	radar_20_20250704_103258.pcap	dry
78.9281	95.194	12.0835	77.2363	59.8858	radar_20_20250704_104024.pcap	dry
80.7609	96.0411	11.0687	77.3307	64.0188	radar_20_20250704_110149.pcap	dry
77.7343	93.0114	11.0007	75.3195	61.091	radar_20_20250709_101600.pcap	dry
74.2961	86.6797	8.68619	75.2663	62.2701	radar_20_20250709_102829.pcap	dry
78.2089	93.9177	11.1159	75.3601	63.4329	radar_20_20250709_103542.pcap	dry
79.8139	93.626	9.78662	77.3225	66.0874	radar_20_20250716_175438.pcap	dry
78.9138	92.1522	8.9445	77.0731	69.3262	radar_20_20250818_151104.pcap	dry
81.0214	98.6524	12.8094	77.1497	63.7512	radar_210_20250818_155502.pcap	dry
81.0299	98.6502	12.7896	77.1304	63.8816	radar_211_20250818_155516.pcap	dry
81.0446	98.6506	12.7776	77.1582	63.913	radar_212_20250818_155530.pcap	dry
81.025	98.6504	12.8038	77.1568	63.7781	radar_213_20250818_155543.pcap	dry
81.2042	98.8217	12.7949	77.2993	63.9726	radar_214_20250818_155557.pcap	dry
80.9965	98.6462	12.8279	77.1368	63.6987	radar_215_20250818_155611.pcap	dry
81.0206	98.6447	12.8008	77.1491	63.7917	radar_216_20250818_155624.pcap	dry
81.0255	98.6466	12.7966	77.1548	63.8254	radar_217_20250818_155638.pcap	dry
80.9737	98.5971	12.7965	77.0882	63.7728	radar_218_20250818_155652.pcap	dry
81.2148	98.8176	12.7807	77.322	64.0169	radar_219_20250818_155705.pcap	dry
76.1562	87.3781	7.92094	77.2538	62.9827	radar_21_20250703_101037.pcap	dry
82.2847	99.1009	12.3527	78.0072	64.8215	radar_21_20250703_101750.pcap	dry
75.2758	83.7015	6.52423	77.422	65.6847	radar_21_20250703_102539.pcap	dry
83.9773	101.582	12.9603	80.0944	66.3352	radar_21_20250704_103312.pcap	dry
78.7959	95.1938	12.3024	77.2244	58.8887	radar_21_20250704_104038.pcap	dry
80.7464	96.0392	11.0847	77.3035	63.9456	radar_21_20250704_110203.pcap	dry
77.7027	93.0049	11.0399	75.3221	60.9162	radar_21_20250709_101614.pcap	dry
74.2675	86.678	8.72555	75.2725	62.1376	radar_21_20250709_102842.pcap	dry
78.2073	93.9139	11.1149	75.364	63.3999	radar_21_20250709_103555.pcap	dry
79.8348	93.6277	9.76565	77.3284	66.1298	radar_21_20250716_175451.pcap	dry
78.9233	92.1527	8.93581	77.0759	69.3423	radar_21_20250818_151117.pcap	dry
81.0096	98.6414	12.8098	77.1594	63.77	radar_220_20250818_155719.pcap	dry
81.2116	98.8159	12.7831	77.3049	63.9857	radar_221_20250818_155733.pcap	dry
81.0087	98.6406	12.8043	77.146	63.8284	radar_222_20250818_155746.pcap	dry
81.0068	98.6373	12.8084	77.1498	63.7604	radar_223_20250818_155800.pcap	dry
81.227	98.8155	12.7666	77.3231	64.0608	radar_224_20250818_155814.pcap	dry
81.0264	98.6369	12.7852	77.1348	63.8345	radar_225_20250818_155827.pcap	dry
81.0026	98.6361	12.813	77.1333	63.7137	radar_226_20250818_155841.pcap	dry
81.0132	98.6359	12.8002	77.1566	63.7896	radar_227_20250818_155855.pcap	dry
81.0043	98.6352	12.8018	77.148	63.8457	radar_228_20250818_155908.pcap	dry
81.1833	98.8089	12.8126	77.3277	63.8499	radar_229_20250818_155922.pcap	dry
76.1507	87.375	7.92357	77.2556	62.9999	radar_22_20250703_101050.pcap	dry
82.2666	99.0996	12.3738	78.0051	64.7964	radar_22_20250703_101804.pcap	dry
75.2689	83.7128	6.53158	77.4106	65.7133	radar_22_20250703_102553.pcap	dry
83.9783	101.578	12.955	80.0964	66.3371	radar_22_20250704_103325.pcap	dry
78.8728	95.1937	12.1753	77.2001	59.442	radar_22_20250704_104051.pcap	dry
80.7565	96.0352	11.0649	77.2979	64.0206	radar_22_20250704_110216.pcap	dry
77.6801	93.0017	11.073	75.3218	60.76	radar_22_20250709_101627.pcap	dry
74.2896	86.6794	8.69384	75.276	62.2443	radar_22_20250709_102856.pcap	dry
78.1447	93.9149	11.1712	75.3745	63.3607	radar_22_20250709_103609.pcap	dry
79.811	93.6237	9.78453	77.2994	66.0757	radar_22_20250716_175505.pcap	dry
78.9117	92.1547	8.94899	77.0645	69.3638	radar_22_20250818_151131.pcap	dry
80.9925	98.6331	12.816	77.1563	63.7736	radar_230_20250818_155936.pcap	dry
80.9924	98.6333	12.8178	77.1539	63.758	radar_231_20250818_155949.pcap	dry
81.0276	98.5455	12.6762	77.1619	64.2931	radar_232_20250818_160003.pcap	dry
81.4588	98.3226	11.9225	77.4227	68.994	radar_233_20250818_160017.pcap	dry
81.2879	98.1554	11.9277	77.264	68.5867	radar_234_20250818_160030.pcap	dry
81.3081	98.1543	11.9073	77.2713	68.6288	radar_235_20250818_160044.pcap	dry
81.461	98.3291	11.928	77.4344	68.9428	radar_236_20250818_160058.pcap	dry
81.285	98.1483	11.9219	77.2401	68.6052	radar_237_20250818_160111.pcap	dry
81.4513	98.3226	11.9291	77.4132	68.9541	radar_238_20250818_160125.pcap	dry
81.2781	98.1459	11.9272	77.2419	68.5739	radar_239_20250818_160139.pcap	dry
76.1621	87.37	7.90866	77.2595	63.0192	radar_23_20250703_101104.pcap	dry
82.0967	98.9223	12.3502	77.6755	64.602	radar_23_20250703_101818.pcap	dry
75.2785	83.7102	6.51558	77.3986	65.701	radar_23_20250703_102606.pcap	dry
83.9721	101.573	12.9593	80.1168	66.3399	radar_23_20250704_103339.pcap	dry
78.9704	95.195	12.0258	77.244	60.1305	radar_23_20250704_104105.pcap	dry
80.76	96.0331	11.0576	77.2974	64.0389	radar_23_20250704_110230.pcap	dry
77.6667	92.9977	11.0878	75.3109	60.6736	radar_23_20250709_101641.pcap	dry
74.2648	86.6818	8.72739	75.2806	62.1745	radar_23_20250709_102910.pcap	dry
78.2101	93.9173	11.112	75.3679	63.47	radar_23_20250709_103623.pcap	dry
79.8191	93.6169	9.77147	77.3129	66.0915	radar_23_20250716_175519.pcap	dry
78.8656	92.112	8.95239	77.032	69.2845	radar_23_20250818_151145.pcap	dry
81.4492	98.3209	11.9296	77.4189	68.934	radar_240_20250818_160153.pcap	dry
81.2805	98.1473	11.9277	77.2545	68.546	radar_241_20250818_160206.pcap	dry
81.4518	98.3201	11.9253	77.4035	68.9566	radar_242_20250818_160220.pcap	dry
81.4479	98.3173	11.9282	77.4158	68.9103	radar_243_20250818_160234.pcap	dry
81.4585	98.3183	11.9174	77.3958	68.9062	radar_244_20250818_160247.pcap	dry
81.2782	98.1423	11.9267	77.2601	68.536	radar_245_20250818_160301.pcap	dry
81.4632	98.3196	11.9148	77.4151	68.953	radar_246_20250818_160315.pcap	dry
81.444	98.3171	11.9321	77.42	68.9354	radar_247_20250818_160328.pcap	dry
81.2752	98.1425	11.9286	77.2459	68.5137	radar_248_20250818_160342.pcap	dry
81.4489	98.3172	11.9271	77.4191	68.9259	radar_249_20250818_160356.pcap	dry
76.302	87.5447	7.94959	77.4386	63.0815	radar_24_20250703_101118.pcap	dry
82.2591	99.0973	12.3797	78.012	64.8102	radar_24_20250703_101831.pcap	dry
75.2751	83.7104	6.52442	77.4122	65.6583	radar_24_20250703_102620.pcap	dry
83.9608	101.57	12.9691	80.0989	66.3049	radar_24_20250704_103353.pcap	dry
78.8544	95.1932	12.2107	77.2231	59.284	radar_24_20250704_104119.pcap	dry
80.7408	96.0316	11.0809	77.3165	63.9803	radar_24_20250704_110244.pcap	dry
77.7045	92.9933	11.0341	75.3146	60.8781	radar_24_20250709_101655.pcap	dry
74.2653	86.6815	8.72849	75.2824	62.1533	radar_24_20250709_102923.pcap	dry
78.2051	93.9139	11.1132	75.3664	63.4658	radar_24_20250709_103636.pcap	dry
79.7625	93.5735	9.78231	77.253	66.0318	radar_24_20250716_175532.pcap	dry
78.9267	92.1605	8.94179	77.0885	69.3775	radar_24_20250818_151158.pcap	dry
81.4271	98.3172	11.9495	77.4132	68.7742	radar_250_20250818_160409.pcap	dry
81.4595	98.3169	11.9163	77.4136	68.9409	radar_251_20250818_160423.pcap	dry
81.4587	98.316	11.9174	77.4278	68.9336	radar_252_20250818_160437.pcap	dry
81.455	98.3188	11.923	77.4137	68.8834	radar_253_20250818_160450.pcap	dry
81.4551	98.3178	11.9235	77.4307	68.8999	radar_254_20250818_160504.pcap	dry
81.4469	98.3177	11.9305	77.4218	68.9008	radar_255_20250818_160518.pcap	dry
81.4562	98.3183	11.9203	77.4064	68.9367	radar_256_20250818_160531.pcap	dry
81.2603	98.1423	11.9432	77.2446	68.4729	radar_257_20250818_160545.pcap	dry
81.4593	98.3158	11.916	77.4165	68.915	radar_258_20250818_160559.pcap	dry
81.2741	98.1399	11.9241	77.2279	68.536	radar_259_20250818_160612.pcap	dry
76.3043	87.5388	7.93954	77.4252	63.1123	radar_25_20250703_101131.pcap	dry
82.0819	98.9205	12.3686	77.6867	64.5284	radar_25_20250703_101845.pcap	dry
75.2585	83.7095	6.54115	77.417	65.6397	radar_25_20250703_102634.pcap	dry
83.9652	101.566	12.9562	80.0813	66.3416	radar_25_20250704_103407.pcap	dry
78.9519	95.1949	12.0548	77.228	59.9839	radar_25_20250704_104132.pcap	dry
80.7497	96.0317	11.0738	77.3133	63.9821	radar_25_20250704_110257.pcap	dry
77.655	92.9879	11.0926	75.3027	60.6409	radar_25_20250709_101708.pcap	dry
74.2868	86.6835	8.71	75.2792	62.1957	radar_25_20250709_102937.pcap	dry
78.1497	93.9133	11.1647	75.3718	63.4146	radar_25_20250709_103650.pcap	dry
79.8098	93.6175	9.77879	77.2941	66.1227	radar_25_20250716_175546.pcap	dry
78.8707	92.1129	8.94898	77.0342	69.2471	radar_25_20250818_151212.pcap	dry
81.2269	98.1196	11.9584	77.2581	68.2476	radar_260_20250818_160626.pcap	dry
80.2935	95.1171	10.2943	77.3049	68.8565	radar_261_20250818_160640.pcap	dry
80.475	95.3359	10.3352	77.4798	68.7589	radar_262_20250818_160653.pcap	dry
80.3344	95.1731	10.304	77.2927	68.8466	radar_263_20250818_160707.pcap	dry
80.3182	95.1735	10.3219	77.2936	68.7445	radar_264_20250818_160721.pcap	dry
80.289	95.1303	10.3091	77.2699	68.7723	radar_265_20250818_160734.pcap	dry
80.3375	95.1828	10.3121	77.3003	68.7968	radar_266_20250818_160748.pcap	dry
80.5044	95.3607	10.3254	77.4568	68.8406	radar_267_20250818_160802.pcap	dry
80.4934	95.3609	10.3392	77.4772	68.7685	radar_268_20250818_160815.pcap	dry
80.3328	95.1892	10.3229	77.3032	68.7399	radar_269_20250818_160829.pcap	dry
76.3942	87.6931	8.00941	77.5751	63.116	radar_26_20250703_101145.pcap	dry
82.2625	99.0953	12.3724	78.0134	64.8329	radar_26_20250703_101859.pcap	dry
75.2682	83.7073	6.53144	77.4141	65.6382	radar_26_20250703_102648.pcap	dry
83.9732	101.561	12.9427	80.0822	66.3901	radar_26_20250704_103420.pcap	dry
78.917	95.1955	12.1097	77.2541	59.7682	radar_26_20250704_104146.pcap	dry
80.7358	96.0292	11.0913	77.3208	63.9027	radar_26_20250704_110311.pcap	dry
77.7138	92.9851	11.0136	75.3039	60.9358	radar_26_20250709_101722.pcap	dry
74.2614	86.6802	8.74024	75.3038	62.0283	radar_26_20250709_102951.pcap	dry
78.1974	93.9153	11.1279	75.3809	63.4051	radar_26_20250709_103704.pcap	dry
79.8193	93.6155	9.76543	77.2924	66.1225	radar_26_20250716_175600.pcap	dry
78.9152	92.1615	8.95045	77.065	69.3755	radar_26_20250818_151226.pcap	dry
80.3445	95.1944	10.3144	77.2826	68.7999	radar_270_20250818_160843.pcap	dry
80.5221	95.3679	10.3149	77.4639	68.873	radar_271_20250818_160856.pcap	dry
80.364	95.1982	10.2992	77.2948	68.8427	radar_272_20250818_160910.pcap	dry
80.5146	95.3752	10.3319	77.467	68.763	radar_273_20250818_160924.pcap	dry
80.3578	95.2023	10.3079	77.2778	68.8133	radar_274_20250818_160937.pcap	dry
80.5307	95.3785	10.3158	77.4644	68.8831	radar_275_20250818_160951.pcap	dry
80.361	95.2078	10.312	77.2893	68.7784	radar_276_20250818_161005.pcap	dry
80.5437	95.3849	10.3103	77.4739	68.8868	radar_277_20250818_161018.pcap	dry
80.3643	95.2149	10.3165	77.2999	68.7572	radar_278_20250818_161032.pcap	dry
80.3554	95.2144	10.3281	77.3128	68.6614	radar_279_20250818_161046.pcap	dry
76.2814	87.5333	7.95843	77.4283	63.1009	radar_27_20250703_101159.pcap	dry
82.2854	99.0942	12.3423	77.9926	64.883	radar_27_20250703_101912.pcap	dry
75.2542	83.7155	6.54966	77.4326	65.6545	radar_27_20250703_102701.pcap	dry
83.9679	101.562	12.9497	80.09	66.3653	radar_27_20250704_103434.pcap	dry
78.7645	95.1931	12.3541	77.2517	58.6835	radar_27_20250704_104200.pcap	dry
80.7376	96.026	11.081	77.306	63.951	radar_27_20250704_110325.pcap	dry
77.6767	92.9808	11.0691	75.3086	60.6869	radar_27_20250709_101736.pcap	dry
74.281	86.6786	8.70645	75.3001	62.2013	radar_27_20250709_103004.pcap	dry
78.2122	93.9126	11.1073	75.3713	63.4606	radar_27_20250709_103718.pcap	dry
79.822	93.6178	9.76451	77.3074	66.1115	radar_27_20250716_175613.pcap	dry
78.9131	92.1645	8.95908	77.0935	69.33	radar_27_20250818_151239.pcap	dry
80.5353	95.3921	10.3296	77.4868	68.7621	radar_280_20250818_161100.pcap	dry
80.3718	95.2195	10.3126	77.2923	68.7578	radar_281_20250818_161113.pcap	dry
80.4745	95.2791	10.2729	77.3039	68.7127	radar_282_20250818_161127.pcap	dry
78.6327	92.8328	9.85708	77.1762	64.9922	radar_283_20250818_161141.pcap	dry
78.6001	92.7693	9.84104	77.1801	64.9137	radar_284_20250818_161154.pcap	dry
78.7376	92.9301	9.85502	77.3398	65.157	radar_285_20250818_161208.pcap	dry
78.7498	92.9225	9.83048	77.356	65.2953	radar_286_20250818_161222.pcap	dry
78.587	92.7395	9.82196	77.1584	64.9707	radar_287_20250818_161235.pcap	dry
78.5756	92.7359	9.83279	77.1597	64.9201	radar_288_20250818_161249.pcap	dry
78.5786	92.7352	9.8298	77.166	64.9326	radar_289_20250818_161303.pcap	dry
76.2872	87.5188	7.94361	77.4411	63.1044	radar_28_20250703_101212.pcap	dry
82.2856	99.0959	12.3481	78.0112	64.8402	radar_28_20250703_101926.pcap	dry
75.2624	83.7099	6.53913	77.4355	65.6683	radar_28_20250703_102715.pcap	dry
83.9568	101.557	12.9595	80.0872	66.33	radar_28_20250704_103448.pcap	dry
78.7651	95.1947	12.3529	77.2571	58.7066	radar_28_20250704_104213.pcap	dry
80.7261	96.0237	11.0929	77.3012	63.9044	radar_28_20250704_110338.pcap	dry
77.6648	92.9765	11.073	75.3002	60.6863	radar_28_20250709_101749.pcap	dry
74.2679	86.6844	8.72217	75.2706	62.1961	radar_28_20250709_103018.pcap	dry
78.1793	93.9119	11.1403	75.3733	63.3822	radar_28_20250709_103731.pcap	dry
79.8089	93.6141	9.77371	77.2825	66.1101	radar_28_20250716_175627.pcap	dry
78.8727	92.1182	8.95178	77.0373	69.3068	radar_28_20250818_151253.pcap	dry
78.5892	92.736	9.81984	77.1845	64.9797	radar_290_20250818_161316.pcap	dry
78.5865	92.7322	9.81585	77.1769	65.0066	radar_291_20250818_161330.pcap	dry
78.739	92.9093	9.83249	77.3433	65.2424	radar_292_20250818_161344.pcap	dry
78.7243	92.9094	9.85043	77.3408	65.1679	radar_293_20250818_161357.pcap	dry
78.5347	92.6855	9.82779	77.1247	64.8565	radar_294_20250818_161411.pcap	dry
78.5755	92.7358	9.83481	77.1718	64.932	radar_295_20250818_161425.pcap	dry
78.5684	92.7351	9.84041	77.1757	64.9082	radar_296_20250818_161438.pcap	dry
78.5946	92.7374	9.81453	77.1776	65.0043	radar_297_20250818_161452.pcap	dry
78.7452	92.9251	9.84421	77.3426	65.1922	radar_298_20250818_161506.pcap	dry
78.7587	92.9202	9.82341	77.3461	65.2642	radar_299_20250818_161519.pcap	dry
75.9283	87.0813	7.85889	77.0132	62.8986	radar_29_20250703_101226.pcap	dry
82.0717	98.9175	12.3758	77.6749	64.5485	radar_29_20250703_101940.pcap	dry
75.2635	83.7115	6.5324	77.4286	65.6735	radar_29_20250703_102729.pcap	dry
83.9583	101.556	12.9575	80.0897	66.3093	radar_29_20250704_103501.pcap	dry
78.9124	95.195	12.1208	77.2526	59.7026	radar_29_20250704_104227.pcap	dry
80.7307	96.0209	11.079	77.2926	63.9667	radar_29_20250704_110352.pcap	dry
77.6336	92.976	11.1112	75.2989	60.557	radar_29_20250709_101803.pcap	dry
74.2834	86.6802	8.70127	75.2889	62.2384	radar_29_20250709_103032.pcap	dry
78.2004	93.9157	11.1203	75.3534	63.4181	radar_29_20250709_103745.pcap	dry
79.8119	93.6137	9.76944	77.2989	66.1125	radar_29_20250716_175641.pcap	dry
78.9173	92.1678	8.95467	77.0708	69.3589	radar_29_20250818_151307.pcap	dry
83.2338	100.809	13.1974	80.5009	65.2333	radar_2_20250702_100442.pcap	dry
76.3561	87.6548	7.97015	77.4332	63.1087	radar_2_20250703_100617.pcap	dry
82.4732	99.2932	12.3682	78.338	65.0882	radar_2_20250703_101330.pcap	dry
75.2999	83.7207	6.52906	77.3977	65.6774	radar_2_20250703_102119.pcap	dry
84.0538	101.642	12.9518	80.2882	66.3629	radar_2_20250704_102852.pcap	dry
78.8627	95.1822	12.1569	77.2287	59.5672	radar_2_20250704_103617.pcap	dry
80.7523	96.0506	11.0864	77.3283	63.957	radar_2_20250704_105743.pcap	dry
77.5997	93.1424	11.2644	75.3483	60.4808	radar_2_20250709_101155.pcap	dry
74.2785	86.6635	8.69398	75.256	62.21	radar_2_20250709_102423.pcap	dry
78.2636	93.9388	11.0804	75.3446	63.4971	radar_2_20250709_103136.pcap	dry
79.8579	93.6788	9.80817	77.3141	65.9722	radar_2_20250716_175031.pcap	dry
84.537	102.101	12.5952	77.5299	68.8319	radar_2_20250716_184258.pcap	dry
78.9506	92.0609	8.83686	77.1095	69.5522	radar_2_20250818_150658.pcap	dry
76.9668	89.6635	8.70966	77.1637	66.2586	radar_300_20250818_161553.pcap	dry
76.804	89.6589	8.89968	77.1629	65.8882	radar_301_20250818_161607.pcap	dry
76.6319	89.6081	9.05755	77.1046	65.0047	radar_302_20250818_161620.pcap	dry
76.5236	89.6463	9.24751	77.1397	64.0301	radar_303_20250818_161634.pcap	dry
76.5827	89.8152	9.3998	77.3359	63.4355	radar_304_20250818_161648.pcap	dry
76.2112	89.5943	9.62896	77.1237	62.1006	radar_305_20250818_161701.pcap	dry
76.3392	89.8127	9.75339	77.3238	61.7052	radar_306_20250818_161715.pcap	dry
76.2242	89.639	9.67466	77.1383	61.9025	radar_307_20250818_161729.pcap	dry
76.4235	89.8128	9.63882	77.3164	62.2425	radar_308_20250818_161742.pcap	dry
76.4792	89.8109	9.54521	77.3234	62.7362	radar_309_20250818_161756.pcap	dry
79.7929	93.6123	9.79144	77.3147	66.1173	radar_30_20250716_175654.pcap	dry
78.904	92.1681	8.96647	77.0522	69.3479	radar_30_20250818_151320.pcap	dry
76.5433	89.8137	9.46667	77.3086	63.0818	radar_310_20250818_161810.pcap	dry
76.6119	89.8148	9.3751	77.3203	63.5344	radar_311_20250818_161823.pcap	dry
76.5208	89.6434	9.2687	77.146	63.8892	radar_312_20250818_161837.pcap	dry
76.5522	89.6437	9.22094	77.1474	64.202	radar_313_20250818_161851.pcap	dry
76.5887	89.64	9.16833	77.1534	64.4792	radar_314_20250818_161904.pcap	dry
76.6196	89.6443	9.1388	77.1417	64.6264	radar_315_20250818_161918.pcap	dry
76.6353	89.6451	9.11559	77.13	64.7481	radar_316_20250818_161932.pcap	dry
76.6306	89.6006	9.0684	77.1003	64.96	radar_317_20250818_161946.pcap	dry
76.8312	89.8188	9.09	77.3207	65.0484	radar_318_20250818_161959.pcap	dry
76.6945	89.6489	9.04731	77.1403	65.1284	radar_319_20250818_162013.pcap	dry
79.7567	93.5668	9.78147	77.2661	66.0676	radar_31_20250716_175708.pcap	dry
78.8657	92.1215	8.95953	77.0245	69.2557	radar_31_20250818_151334.pcap	dry
76.8667	89.8273	9.04788	77.2991	65.31	radar_320_20250818_162027.pcap	dry
76.7264	89.651	9.01483	77.1664	65.335	radar_321_20250818_162040.pcap	dry
76.8999	89.8277	9.0112	77.3193	65.4741	radar_322_20250818_162054.pcap	dry
76.7604	89.654	8.97318	77.1562	65.5828	radar_323_20250818_162108.pcap	dry
76.7629	89.6552	8.96893	77.1616	65.6708	radar_324_20250818_162121.pcap	dry
76.9302	89.8312	8.97628	77.3128	65.7708	radar_325_20250818_162135.pcap	dry
76.7984	89.6533	8.92802	77.144	65.7969	radar_326_20250818_162149.pcap	dry
76.9597	89.8354	8.94663	77.3046	65.9045	radar_327_20250818_162202.pcap	dry
76.8133	89.6593	8.91443	77.1441	65.9335	radar_328_20250818_162216.pcap	dry
76.8352	89.6636	8.89226	77.1237	65.9973	radar_329_20250818_162230.pcap	dry
79.8014	93.6119	9.77813	77.2823	66.1407	radar_32_20250716_175722.pcap	dry
78.8574	92.1242	8.97502	77.0534	69.1859	radar_32_20250818_151348.pcap	dry
74.1436	83.0604	5.77718	74.1648	64.6364	radar_330_20250818_162243.pcap	dry
73.9732	82.852	5.75161	74.0044	64.4706	radar_331_20250818_162257.pcap	dry
73.9234	82.8427	5.78059	74.0124	64.4005	radar_332_20250818_162311.pcap	dry
73.9182	82.8403	5.78634	74.0019	64.4029	radar_333_20250818_162324.pcap	dry
73.9059	82.8317	5.78329	73.9618	64.4005	radar_334_20250818_162338.pcap	dry
73.8999	82.8315	5.78711	73.9761	64.4188	radar_335_20250818_162352.pcap	dry
74.0383	83.0015	5.80703	74.0678	64.5486	radar_336_20250818_162405.pcap	dry
74.0429	83.0063	5.80507	74.1001	64.5802	radar_337_20250818_162419.pcap	dry
73.9031	82.8253	5.77036	73.9468	64.4446	radar_338_20250818_162433.pcap	dry
73.8885	82.8266	5.78206	73.94	64.4471	radar_339_20250818_162446.pcap	dry
79.7338	93.6864	9.79358	77.2952	66.4337	radar_33_20250716_175736.pcap	dry
78.8664	92.1253	8.96511	77.0509	69.2691	radar_33_20250818_151402.pcap	dry
74.0283	82.9925	5.80671	74.0645	64.5633	radar_340_20250818_162500.pcap	dry
74.0371	82.997	5.80388	74.0492	64.5707	radar_341_20250818_162514.pcap	dry
73.8971	82.8204	5.77046	73.9331	64.439	radar_342_20250818_162527.pcap	dry
73.9078	82.8263	5.76647	73.9388	64.4458	radar_343_20250818_162541.pcap	dry
73.8928	82.8164	5.77484	73.9304	64.4246	radar_344_20250818_162555.pcap	dry
74.0566	82.9928	5.77783	74.0649	64.6398	radar_345_20250818_162608.pcap	dry
73.9189	82.8184	5.75565	73.9425	64.4704	radar_346_20250818_162622.pcap	dry
74.0556	82.9908	5.78214	74.0567	64.623	radar_347_20250818_162636.pcap	dry
74.0753	82.9938	5.76703	74.0649	64.6416	radar_348_20250818_162650.pcap	dry
74.0531	82.9962	5.78379	74.0503	64.5962	radar_349_20250818_162703.pcap	dry
84.319	102.194	12.6286	77.0139	71.0414	radar_34_20250716_175749.pcap	dry
78.924	92.1769	8.95486	77.0549	69.3607	radar_34_20250818_151415.pcap	dry
74.076	82.9893	5.75337	74.0366	64.6722	radar_350_20250818_162717.pcap	dry
73.9198	82.8203	5.7632	73.9372	64.4106	radar_351_20250818_162731.pcap	dry
73.9261	82.8165	5.7481	73.9233	64.4543	radar_352_20250818_162744.pcap	dry
74.094	82.9945	5.75282	74.052	64.6364	radar_353_20250818_162758.pcap	dry
74.0825	82.9855	5.75169	74.0213	64.6452	radar_354_20250818_162812.pcap	dry
73.9299	82.8234	5.75036	73.9089	64.4347	radar_355_20250818_162825.pcap	dry
74.0763	82.9952	5.76726	74.0348	64.6079	radar_356_20250818_162839.pcap	dry
74.0933	82.9897	5.74675	74.0162	64.6439	radar_357_20250818_162853.pcap	dry
73.8978	82.7759	5.74242	73.8882	64.3766	radar_358_20250818_162906.pcap	dry
74.1091	82.9904	5.73143	74.0312	64.7017	radar_359_20250818_162920.pcap	dry
84.3258	102.203	12.6319	77.0198	70.9885	radar_35_20250716_175803.pcap	dry
78.916	92.1784	8.96366	77.0528	69.3578	radar_35_20250818_151429.pcap	dry
74.0949	82.998	5.75655	74.0501	64.6261	radar_360_20250818_162934.pcap	dry
74.0997	82.9944	5.75138	74.0384	64.6274	radar_361_20250818_162947.pcap	dry
73.9348	82.8183	5.75163	73.8867	64.3914	radar_362_20250818_163001.pcap	dry
74.0958	82.9922	5.751	74.0263	64.6327	radar_363_20250818_163015.pcap	dry
74.1037	82.9909	5.74379	74.0187	64.6174	radar_364_20250818_163028.pcap	dry
74.099	82.9946	5.75493	74.0194	64.5635	radar_365_20250818_163042.pcap	dry
73.9551	82.813	5.72087	73.8744	64.471	radar_366_20250818_163056.pcap	dry
73.9675	82.8207	5.71825	73.9079	64.4737	radar_367_20250818_163109.pcap	dry
74.1289	82.993	5.71763	74.0204	64.7119	radar_368_20250818_163123.pcap	dry
74.1191	82.9859	5.72387	74.0396	64.6719	radar_369_20250818_163137.pcap	dry
84.3408	102.214	12.6284	77.0477	71.0174	radar_36_20250716_175817.pcap	dry
78.9234	92.1781	8.959	77.0829	69.384	radar_36_20250818_151443.pcap	dry
79.4125	93.4689	9.54964	77.0096	68.84	radar_370_20250818_163150.pcap	dry
79.5912	93.6551	9.55228	77.1647	69.0897	radar_371_20250818_163204.pcap	dry
79.3738	93.4862	9.60152	77.0011	68.6653	radar_372_20250818_163218.pcap	dry
79.592	93.6578	9.55122	77.1561	69.1436	radar_373_20250818_163231.pcap	dry
79.3928	93.4847	9.5817	77.0032	68.7528	radar_374_20250818_163245.pcap	dry
79.5904	93.6618	9.55875	77.1697	69.1271	radar_375_20250818_163259.pcap	dry
79.6087	93.6659	9.54229	77.1669	69.2121	radar_376_20250818_163312.pcap	dry
79.3959	93.4881	9.57906	76.9833	68.7821	radar_377_20250818_163326.pcap	dry
79.6086	93.6684	9.54573	77.165	69.1907	radar_378_20250818_163340.pcap	dry
79.6155	93.6695	9.53739	77.158	69.2563	radar_379_20250818_163353.pcap	dry
84.3303	102.213	12.6386	77.0313	70.9546	radar_37_20250716_175830.pcap	dry
78.863	92.1341	8.97559	77.0337	69.2085	radar_37_20250818_151456.pcap	dry
79.615	93.6727	9.54096	77.1651	69.2601	radar_380_20250818_163407.pcap	dry
79.6178	93.6723	9.53565	77.1497	69.2802	radar_381_20250818_163421.pcap	dry
79.4155	93.4983	9.5661	76.9798	68.9045	radar_382_20250818_163434.pcap	dry
79.4176	93.5026	9.56912	76.9897	68.8859	radar_383_20250818_163448.pcap	dry
79.4161	93.5015	9.56739	76.9865	68.9117	radar_384_20250818_163502.pcap	dry
79.6179	93.6744	9.53718	77.1506	69.2894	radar_385_20250818_163515.pcap	dry
79.4162	93.5031	9.57245	77.0052	68.8888	radar_386_20250818_163529.pcap	dry
79.6251	93.6813	9.53661	77.1456	69.2987	radar_387_20250818_163543.pcap	dry
79.6265	93.6812	9.53451	77.1537	69.3319	radar_388_20250818_163557.pcap	dry
79.4092	93.5072	9.58056	76.9826	68.8472	radar_389_20250818_163610.pcap	dry
84.3366	102.208	12.6271	77.0314	71.0332	radar_38_20250716_175844.pcap	dry
78.9089	92.1818	8.97621	77.0845	69.2783	radar_38_20250818_151510.pcap	dry
79.625	93.685	9.54058	77.1598	69.3366	radar_390_20250818_163624.pcap	dry
79.6184	93.6863	9.54659	77.1425	69.299	radar_391_20250818_163638.pcap	dry
79.6292	93.6902	9.54266	77.1663	69.2672	radar_392_20250818_163651.pcap	dry
79.6261	93.6908	9.54415	77.1585	69.3146	radar_393_20250818_163705.pcap	dry
79.4287	93.5189	9.5716	76.9881	68.9335	radar_394_20250818_163719.pcap	dry
79.6437	93.6948	9.52926	77.147	69.3544	radar_395_20250818_163732.pcap	dry
79.633	93.6938	9.53861	77.1458	69.3488	radar_396_20250818_163746.pcap	dry
79.6445	93.6959	9.52995	77.1518	69.3735	radar_397_20250818_163800.pcap	dry
79.6337	93.694	9.54023	77.1619	69.3256	radar_398_20250818_163813.pcap	dry
79.6437	93.6993	9.53473	77.1629	69.3526	radar_399_20250818_163827.pcap	dry
84.3281	102.209	12.6359	77.0391	70.9861	radar_39_20250716_175858.pcap	dry
78.9079	92.1808	8.97698	77.0968	69.237	radar_39_20250818_151524.pcap	dry
83.2531	100.816	13.181	80.5037	65.2383	radar_3_20250702_100506.pcap	dry
76.0113	87.2346	7.89527	77.0253	62.8717	radar_3_20250703_100630.pcap	dry
82.2929	99.1226	12.3668	78.0122	64.8257	radar_3_20250703_101344.pcap	dry
75.3187	83.7288	6.51323	77.4212	65.7253	radar_3_20250703_102133.pcap	dry
84.0473	101.635	12.9525	80.2786	66.3766	radar_3_20250704_102905.pcap	dry
78.8699	95.1808	12.137	77.2248	59.6837	radar_3_20250704_103631.pcap	dry
80.7364	96.0406	11.0872	77.3035	63.9779	radar_3_20250704_105756.pcap	dry
77.6334	93.1316	11.2221	75.3666	60.5879	radar_3_20250709_101208.pcap	dry
74.3078	86.6712	8.67215	75.289	62.2841	radar_3_20250709_102437.pcap	dry
78.2644	93.9391	11.0847	75.3591	63.4825	radar_3_20250709_103149.pcap	dry
79.8642	93.6782	9.80195	77.3321	65.9861	radar_3_20250716_175045.pcap	dry
84.5394	102.101	12.5917	77.5031	68.866	radar_3_20250716_184311.pcap	dry
78.9512	92.0733	8.84563	77.108	69.5452	radar_3_20250818_150711.pcap	dry
73.6821	83.2632	6.40293	76.4124	64.4605	radar_400_20250818_163901.pcap	dry
73.7059	83.2675	6.38024	76.4397	64.505	radar_401_20250818_163914.pcap	dry
73.8381	83.4458	6.43507	76.6267	64.5516	radar_402_20250818_163928.pcap	dry
73.8348	83.4581	6.44696	76.6358	64.5154	radar_403_20250818_163942.pcap	dry
73.7233	83.2827	6.37804	76.4372	64.5374	radar_404_20250818_163955.pcap	dry
73.691	83.2796	6.40781	76.4398	64.4368	radar_405_20250818_164009.pcap	dry
73.8314	83.4577	6.44199	76.6518	64.5473	radar_406_20250818_164023.pcap	dry
73.6928	83.2742	6.39375	76.4156	64.4592	radar_407_20250818_164036.pcap	dry
73.8659	83.4625	6.40994	76.6544	64.5485	radar_408_20250818_164050.pcap	dry
73.8472	83.4598	6.43055	76.6528	64.5381	radar_409_20250818_164104.pcap	dry
84.3309	102.213	12.6356	77.0158	71.0176	radar_40_20250716_175911.pcap	dry
78.8501	92.1319	8.98252	77.0188	69.1353	radar_40_20250818_151537.pcap	dry
73.6914	83.2781	6.4005	76.4478	64.4156	radar_410_20250818_164117.pcap	dry
73.685	83.2765	6.40861	76.4385	64.4026	radar_411_20250818_164131.pcap	dry
73.8377	83.4603	6.43913	76.6262	64.4875	radar_412_20250818_164145.pcap	dry
73.7063	83.2774	6.37981	76.4453	64.4739	radar_413_20250818_164158.pcap	dry
73.6932	83.2861	6.40989	76.4508	64.4048	radar_414_20250818_164212.pcap	dry
73.8401	83.4563	6.42905	76.6363	64.4985	radar_415_20250818_164226.pcap	dry
73.8559	83.4594	6.41797	76.6599	64.5827	radar_416_20250818_164239.pcap	dry
73.7198	83.2749	6.36849	76.4458	64.4993	radar_417_20250818_164253.pcap	dry
73.7099	83.2704	6.37261	76.4239	64.4826	radar_418_20250818_164307.pcap	dry
73.8575	83.4574	6.41761	76.6304	64.5119	radar_419_20250818_164320.pcap	dry
84.3379	102.214	12.6317	77.046	71.0067	radar_41_20250716_175925.pcap	dry
78.9037	92.1807	8.98021	77.0825	69.2331	radar_41_20250818_151551.pcap	dry
73.8445	83.4518	6.41757	76.629	64.4897	radar_420_20250818_164334.pcap	dry
73.8488	83.4522	6.41333	76.6545	64.5506	radar_421_20250818_164348.pcap	dry
73.8572	83.4565	6.41078	76.6459	64.5623	radar_422_20250818_164401.pcap	dry
73.8556	83.4502	6.41617	76.635	64.5076	radar_423_20250818_164415.pcap	dry
73.8597	83.4523	6.40756	76.6404	64.5462	radar_424_20250818_164429.pcap	dry
73.8544	83.4618	6.41886	76.6539	64.55	radar_425_20250818_164442.pcap	dry
73.7123	83.2761	6.37751	76.4412	64.4529	radar_426_20250818_164456.pcap	dry
73.8307	83.452	6.43668	76.6433	64.5016	radar_427_20250818_164510.pcap	dry
73.7305	83.2683	6.34694	76.4393	64.5375	radar_428_20250818_164524.pcap	dry
73.8606	83.4418	6.39079	76.6309	64.5963	radar_429_20250818_164537.pcap	dry
84.3313	102.213	12.6354	77.0328	71.0099	radar_42_20250716_175939.pcap	dry
78.8952	92.1822	8.98769	77.066	69.224	radar_42_20250818_151605.pcap	dry
73.8573	83.4344	6.38894	76.6282	64.5776	radar_430_20250818_164551.pcap	dry
73.7161	83.2665	6.36094	76.4436	64.4662	radar_431_20250818_164605.pcap	dry
73.7154	83.2675	6.36344	76.4375	64.4229	radar_432_20250818_164618.pcap	dry
73.8327	83.4395	6.4096	76.6216	64.4879	radar_433_20250818_164632.pcap	dry
73.8418	83.4417	6.40894	76.6183	64.5235	radar_434_20250818_164646.pcap	dry
73.8597	83.4421	6.39401	76.6165	64.5168	radar_435_20250818_164659.pcap	dry
73.7168	83.2518	6.3393	76.4211	64.5126	radar_436_20250818_164713.pcap	dry
73.8721	83.4442	6.38815	76.6565	64.5119	radar_437_20250818_164727.pcap	dry
73.847	83.4394	6.40513	76.6405	64.5767	radar_438_20250818_164740.pcap	dry
73.8458	83.4225	6.38908	76.6079	64.4899	radar_439_20250818_164754.pcap	dry
84.3346	102.213	12.6338	77.0346	70.9861	radar_43_20250716_175952.pcap	dry
78.8301	92.1331	9.00183	77.0023	69.1102	radar_43_20250818_151618.pcap	dry
73.7121	83.2572	6.35327	76.4379	64.4576	radar_440_20250818_164808.pcap	dry
73.72	83.271	6.364	76.4423	64.4307	radar_441_20250818_164821.pcap	dry
73.9389	83.3479	6.22527	76.5196	64.5946	radar_442_20250818_164835.pcap	dry
75.4349	86.0022	7.14982	77.1069	64.4336	radar_443_20250818_164849.pcap	dry
75.5434	86.1328	7.18512	77.3043	64.4632	radar_444_20250818_164902.pcap	dry
75.5558	86.1336	7.16892	77.278	64.5003	radar_445_20250818_164916.pcap	dry
75.411	85.9523	7.1205	77.1207	64.5048	radar_446_20250818_164930.pcap	dry
75.3796	85.9111	7.1107	77.065	64.4757	radar_447_20250818_164943.pcap	dry
75.5215	86.1251	7.19459	77.285	64.4688	radar_448_20250818_164957.pcap	dry
75.5314	86.1328	7.18952	77.264	64.4805	radar_449_20250818_165011.pcap	dry
84.3294	102.213	12.6378	77.0246	70.9988	radar_44_20250716_180006.pcap	dry
78.8837	92.1843	9.00125	77.0647	69.1498	radar_44_20250818_151632.pcap	dry
75.5338	86.1329	7.18629	77.2761	64.505	radar_450_20250818_165024.pcap	dry
75.5231	86.1229	7.1914	77.2733	64.4583	radar_451_20250818_165038.pcap	dry
75.3751	85.9524	7.16327	77.1074	64.3766	radar_452_20250818_165052.pcap	dry
75.3997	85.9481	7.12543	77.0896	64.5002	radar_453_20250818_165105.pcap	dry
75.3829	85.9486	7.15487	77.0914	64.3738	radar_454_20250818_165119.pcap	dry
75.379	85.9524	7.16038	77.1148	64.3939	radar_455_20250818_165133.pcap	dry
75.3932	85.9537	7.13798	77.0905	64.4827	radar_456_20250818_165146.pcap	dry
75.387	85.9506	7.14487	77.112	64.4551	radar_457_20250818_165200.pcap	dry
75.4102	85.959	7.13686	77.1223	64.4518	radar_458_20250818_165214.pcap	dry
75.386	85.9492	7.14317	77.1025	64.4698	radar_459_20250818_165228.pcap	dry
84.3378	102.214	12.6294	77.0084	71.0306	radar_45_20250716_180020.pcap	dry
78.8992	92.1878	8.99024	77.0743	69.1866	radar_45_20250818_151646.pcap	dry
75.3941	85.9501	7.13498	77.1074	64.4858	radar_460_20250818_165241.pcap	dry
75.3969	85.9474	7.13192	77.0962	64.4772	radar_461_20250818_165255.pcap	dry
75.5246	86.1311	7.19586	77.284	64.4888	radar_462_20250818_165309.pcap	dry
75.5088	86.1273	7.21091	77.2741	64.4346	radar_463_20250818_165322.pcap	dry
75.5195	86.1313	7.20237	77.2781	64.4592	radar_464_20250818_165336.pcap	dry
75.5302	86.1343	7.19368	77.2899	64.5029	radar_465_20250818_165350.pcap	dry
75.3711	85.948	7.16196	77.1037	64.4018	radar_466_20250818_165403.pcap	dry
75.514	86.1233	7.19577	77.2409	64.459	radar_467_20250818_165417.pcap	dry
75.526	86.1312	7.1926	77.2641	64.4993	radar_468_20250818_165431.pcap	dry
75.5044	86.1273	7.21551	77.2718	64.4135	radar_469_20250818_165444.pcap	dry
84.3289	102.212	12.6356	77.005	71.0097	radar_46_20250716_180033.pcap	dry
79.0623	92.3128	8.93697	77.0646	69.4532	radar_46_20250818_151659.pcap	dry
75.3965	85.9531	7.1371	77.1247	64.508	radar_470_20250818_165458.pcap	dry
75.5259	86.1328	7.19286	77.2725	64.5033	radar_471_20250818_165512.pcap	dry
75.5214	86.1276	7.19679	77.2823	64.4997	radar_472_20250818_165525.pcap	dry
75.5235	86.1239	7.19381	77.2719	64.4633	radar_473_20250818_165539.pcap	dry
75.4806	84.0299	5.65905	76.7312	66.6785	radar_474_20250818_165553.pcap	dry
75.6659	84.3257	5.75216	77.0571	66.6718	radar_475_20250818_165606.pcap	dry
75.6415	84.3165	5.76834	77.0474	66.6014	radar_476_20250818_165620.pcap	dry
75.475	84.1353	5.74094	76.8341	66.5294	radar_477_20250818_165634.pcap	dry
75.6428	84.3107	5.74911	77.0293	66.7026	radar_478_20250818_165647.pcap	dry
75.4821	84.1318	5.73185	76.8378	66.5681	radar_479_20250818_165701.pcap	dry
84.3322	102.213	12.6342	77.0204	71.0134	radar_47_20250716_180047.pcap	dry
83.1475	99.3073	11.3832	77.4038	68.5906	radar_47_20250818_151713.pcap	dry
75.6343	84.3	5.75481	77.0307	66.6437	radar_480_20250818_165715.pcap	dry
75.4807	84.1108	5.70683	76.8159	66.6107	radar_481_20250818_165728.pcap	dry
75.6289	84.2998	5.75399	77.0188	66.6755	radar_482_20250818_165742.pcap	dry
75.6346	84.3031	5.7524	77.0282	66.651	radar_483_20250818_165756.pcap	dry
75.6416	84.2961	5.74274	77.0208	66.674	radar_484_20250818_165809.pcap	dry
75.4539	84.121	5.74738	76.8424	66.5331	radar_485_20250818_165823.pcap	dry
75.6166	84.3001	5.76865	77.0212	66.6505	radar_486_20250818_165837.pcap	dry
75.4801	84.1204	5.72032	76.8323	66.5981	radar_487_20250818_165850.pcap	dry
75.6338	84.2978	5.75022	77.0289	66.6794	radar_488_20250818_165904.pcap	dry
75.6258	84.2991	5.76137	77.0261	66.6355	radar_489_20250818_165918.pcap	dry
84.3346	102.213	12.6329	77.0373	71.0374	radar_48_20250716_180101.pcap	dry
83.1546	99.3488	11.4158	77.3934	68.5124	radar_48_20250818_151727.pcap	dry
75.4524	84.1115	5.7381	76.8175	66.5588	radar_490_20250818_165931.pcap	dry
75.4587	84.1075	5.72904	76.811	66.5727	radar_491_20250818_165945.pcap	dry
75.4735	84.1149	5.71843	76.8079	66.6073	radar_492_20250818_165959.pcap	dry
75.46	84.1207	5.74141	76.8381	66.5232	radar_493_20250818_170012.pcap	dry
75.6137	84.2926	5.77229	77.0233	66.5838	radar_494_20250818_170026.pcap	dry
75.4756	84.1119	5.71093	76.8306	66.6151	radar_495_20250818_170040.pcap	dry
75.4606	84.1066	5.73016	76.8197	66.5512	radar_496_20250818_170054.pcap	dry
75.4593	84.1085	5.72557	76.818	66.5968	radar_497_20250818_170107.pcap	dry
75.6387	84.292	5.74343	77.0293	66.6694	radar_498_20250818_170121.pcap	dry
75.4963	83.9988	5.62164	76.6664	66.6921	radar_499_20250818_170135.pcap	dry
84.2664	102.164	12.6486	76.9965	70.988	radar_49_20250716_180114.pcap	dry
83.1777	99.3528	11.3972	77.4006	68.584	radar_49_20250818_151740.pcap	dry
83.2056	100.801	13.2215	80.4963	65.1689	radar_4_20250702_100531.pcap	dry
76.0194	87.232	7.87817	77.0204	62.9386	radar_4_20250703_100644.pcap	dry
82.2963	99.1156	12.3556	78.0116	64.8335	radar_4_20250703_101358.pcap	dry
75.3126	83.7283	6.52165	77.4155	65.6564	radar_4_20250703_102146.pcap	dry
84.0328	101.63	12.9576	80.2357	66.3691	radar_4_20250704_102919.pcap	dry
78.8844	95.1817	12.1274	77.2185	59.6775	radar_4_20250704_103645.pcap	dry
80.7639	96.0423	11.0544	77.299	64.0857	radar_4_20250704_105810.pcap	dry
77.6186	93.1201	11.2255	75.3616	60.5671	radar_4_20250709_101222.pcap	dry
74.2736	86.6667	8.69801	75.2396	62.238	radar_4_20250709_102451.pcap	dry
78.2784	93.9327	11.0635	75.3468	63.524	radar_4_20250709_103203.pcap	dry
79.8756	93.6791	9.78769	77.3213	66.0043	radar_4_20250716_175059.pcap	dry
84.5188	102.1	12.6083	77.4483	68.8002	radar_4_20250716_184325.pcap	dry
78.9478	92.0821	8.86114	77.142	69.5476	radar_4_20250818_150725.pcap	dry
84.3196	102.211	12.6441	77.0149	70.9542	radar_50_20250716_180128.pcap	dry
83.1864	99.3544	11.3866	77.3934	68.652	radar_50_20250818_151754.pcap	dry
84.3188	102.21	12.6439	77.015	70.9859	radar_51_20250716_180142.pcap	dry
83.1795	99.3532	11.3951	77.4031	68.5981	radar_51_20250818_151808.pcap	dry
84.3207	102.21	12.6424	77.0182	70.989	radar_52_20250716_180156.pcap	dry
83.1883	99.3525	11.3828	77.3812	68.6596	radar_52_20250818_151821.pcap	dry
84.3209	102.21	12.6427	77.0371	71.0025	radar_53_20250716_180209.pcap	dry
83.1422	99.3067	11.3809	77.3407	68.6479	radar_53_20250818_151835.pcap	dry
84.3209	102.21	12.6434	77.0247	70.9678	radar_54_20250716_180223.pcap	dry
83.142	99.3063	11.3804	77.3339	68.6467	radar_54_20250818_151849.pcap	dry
84.3133	102.207	12.6467	77.0108	70.9827	radar_55_20250716_180237.pcap	dry
83.1306	99.3063	11.395	77.3275	68.5689	radar_55_20250818_151902.pcap	dry
84.3095	102.205	12.649	77.0107	70.9415	radar_56_20250716_180250.pcap	dry
83.1309	99.3058	11.4003	77.3549	68.5068	radar_56_20250818_151916.pcap	dry
84.3088	102.204	12.6493	77.031	70.9388	radar_57_20250716_180304.pcap	dry
83.1803	99.3526	11.3958	77.3805	68.5777	radar_57_20250818_151930.pcap	dry
84.3108	102.202	12.6457	77.0188	70.9486	radar_58_20250716_180318.pcap	dry
83.175	99.3504	11.4028	77.3983	68.5203	radar_58_20250818_151943.pcap	dry
84.3179	102.202	12.6393	77.0323	70.9963	radar_59_20250716_180331.pcap	dry
83.1682	99.3524	11.4135	77.3941	68.474	radar_59_20250818_151957.pcap	dry
83.2201	100.797	13.1991	80.4871	65.2216	radar_5_20250702_100555.pcap	dry
76.0138	87.2208	7.88006	77.0374	62.9275	radar_5_20250703_100658.pcap	dry
82.2875	99.1133	12.363	78.0058	64.8111	radar_5_20250703_101411.pcap	dry
75.3177	83.7236	6.51313	77.4197	65.6703	radar_5_20250703_102200.pcap	dry
83.9752	101.581	12.9653	80.1582	66.2799	radar_5_20250704_102933.pcap	dry
78.9249	95.184	12.0691	77.2253	59.943	radar_5_20250704_103659.pcap	dry
80.758	96.0459	11.0653	77.3027	64.0523	radar_5_20250704_105824.pcap	dry
77.6642	93.1099	11.1677	75.3392	60.7041	radar_5_20250709_101235.pcap	dry
74.2722	86.6712	8.71221	75.2684	62.1536	radar_5_20250709_102504.pcap	dry
78.2407	93.9325	11.1059	75.3754	63.4064	radar_5_20250709_103217.pcap	dry
79.8557	93.6746	9.80201	77.319	66.0041	radar_5_20250716_175112.pcap	dry
84.5279	102.103	12.6015	77.4571	68.8453	radar_5_20250716_184339.pcap	dry
78.887	92.0437	8.87715	77.058	69.4853	radar_5_20250818_150739.pcap	dry
84.3015	102.2	12.6519	77.0222	70.947	radar_60_20250716_180345.pcap	dry
83.1764	99.3547	11.4052	77.3743	68.516	radar_60_20250818_152011.pcap	dry
84.3113	102.199	12.6416	77.0229	70.9771	radar_61_20250716_180359.pcap	dry
83.1763	99.3546	11.4059	77.3764	68.505	radar_61_20250818_152024.pcap	dry
84.305	102.198	12.6473	77.0425	70.957	radar_62_20250716_180412.pcap	dry
83.1838	99.3539	11.3958	77.3811	68.5564	radar_62_20250818_152038.pcap	dry
84.2968	102.196	12.653	77.031	70.9315	radar_63_20250716_180426.pcap	dry
83.134	99.3101	11.4024	77.3561	68.4988	radar_63_20250818_152052.pcap	dry
84.2988	102.195	12.6499	77.0186	70.9502	radar_64_20250716_180440.pcap	dry
83.1819	99.3557	11.4062	77.4075	68.4792	radar_64_20250818_152105.pcap	dry
84.2967	102.194	12.651	77.0099	70.9222	radar_65_20250716_180453.pcap	dry
83.1805	99.3551	11.4033	77.3858	68.5132	radar_65_20250818_152119.pcap	dry
84.2952	102.193	12.6521	77.0281	70.9341	radar_66_20250716_180507.pcap	dry
83.1414	99.3127	11.3977	77.3405	68.509	radar_66_20250818_152133.pcap	dry
84.2992	102.192	12.6483	77.0235	70.9191	radar_67_20250716_180521.pcap	dry
83.1802	99.3597	11.4152	77.4138	68.4225	radar_67_20250818_152146.pcap	dry
84.2986	102.192	12.6486	77.0453	70.9253	radar_68_20250716_180534.pcap	dry
83.1795	99.3595	11.4119	77.3812	68.4568	radar_68_20250818_152200.pcap	dry
84.3029	102.192	12.644	77.0449	70.9984	radar_69_20250716_180548.pcap	dry
83.1298	99.3117	11.4161	77.3643	68.3875	radar_69_20250818_152214.pcap	dry
83.2253	100.793	13.1907	80.4841	65.1422	radar_6_20250702_100620.pcap	dry
76.0071	87.2202	7.89335	77.0268	62.8511	radar_6_20250703_100711.pcap	dry
82.4768	99.2735	12.3412	78.3106	65.1343	radar_6_20250703_101425.pcap	dry
75.2849	83.7248	6.55162	77.4281	65.6109	radar_6_20250703_102214.pcap	dry
84.0276	101.627	12.9581	80.2182	66.3743	radar_6_20250704_102946.pcap	dry
78.9175	95.1851	12.0756	77.221	59.9352	radar_6_20250704_103712.pcap	dry
80.7654	96.0497	11.0637	77.3148	64.0509	radar_6_20250704_105837.pcap	dry
77.6671	93.1001	11.1524	75.364	60.7752	radar_6_20250709_101249.pcap	dry
74.2804	86.6778	8.70984	75.2733	62.1527	radar_6_20250709_102518.pcap	dry
78.2396	93.9328	11.1011	75.3749	63.4831	radar_6_20250709_103230.pcap	dry
79.8657	93.6679	9.78288	77.313	66.0138	radar_6_20250716_175126.pcap	dry
84.4701	102.058	12.6085	77.3573	68.8195	radar_6_20250716_184352.pcap	dry
78.94	92.0998	8.87631	77.081	69.5341	radar_6_20250818_150752.pcap	dry
76.0487	88.1943	8.34013	77.2879	65.3172	radar_70_20250716_180622.pcap	dry
83.1978	99.3591	11.389	77.3839	68.5721	radar_70_20250818_152227.pcap	dry
76.0207	88.1772	8.35663	77.2891	65.3298	radar_71_20250716_180636.pcap	dry
83.1388	99.3125	11.4038	77.3448	68.4589	radar_71_20250818_152241.pcap	dry
76.0035	88.17	8.37008	77.29	65.3037	radar_72_20250716_180649.pcap	dry
83.3823	99.5337	11.3966	77.5577	68.5731	radar_72_20250818_152255.pcap	dry
75.9763	88.1596	8.38308	77.2765	65.3368	radar_73_20250716_180703.pcap	dry
83.1538	99.3142	11.3876	77.3494	68.5479	radar_73_20250818_152308.pcap	dry
75.9627	88.1569	8.39849	77.281	65.2667	radar_74_20250716_180717.pcap	dry
83.1325	99.3146	11.4129	77.3306	68.4215	radar_74_20250818_152322.pcap	dry
75.9324	88.1546	8.43308	77.292	65.2932	radar_75_20250716_180730.pcap	dry
83.1874	99.3614	11.4076	77.3825	68.4634	radar_75_20250818_152336.pcap	dry
75.9188	88.1112	8.39637	77.2347	65.2505	radar_76_20250716_180744.pcap	dry
83.1868	99.3581	11.4047	77.3674	68.4673	radar_76_20250818_152349.pcap	dry
75.9522	88.1597	8.413	77.2771	65.3325	radar_77_20250716_180758.pcap	dry
83.1491	99.315	11.3953	77.3399	68.5004	radar_77_20250818_152403.pcap	dry
75.9608	88.1576	8.40704	77.2846	65.2836	radar_78_20250716_180811.pcap	dry
83.1954	99.3588	11.3968	77.3834	68.4993	radar_78_20250818_152417.pcap	dry
75.9752	88.159	8.39158	77.2907	65.3033	radar_79_20250716_180825.pcap	dry
83.1739	99.3593	11.4239	77.3896	68.3645	radar_79_20250818_152430.pcap	dry
83.2064	100.789	13.2089	80.4805	65.1155	radar_7_20250702_100645.pcap	dry
76.3426	87.6436	7.97668	77.4326	63.0951	radar_7_20250703_100725.pcap	dry
81.8249	98.6812	12.3675	77.2118	64.2087	radar_7_20250703_101439.pcap	dry
75.2986	83.7255	6.53091	77.4232	65.6465	radar_7_20250703_102228.pcap	dry
84.005	101.625	12.9792	80.1942	66.3416	radar_7_20250704_103000.pcap	dry
78.7616	95.1823	12.323	77.2317	58.8397	radar_7_20250704_103726.pcap	dry
80.749	96.0511	11.0825	77.305	64.0033	radar_7_20250704_105851.pcap	dry
77.6468	93.091	11.17	75.3554	60.6985	radar_7_20250709_101303.pcap	dry
74.2994	86.6841	8.69556	75.2672	62.1916	radar_7_20250709_102532.pcap	dry
78.2567	93.9345	11.0876	75.3451	63.4437	radar_7_20250709_103244.pcap	dry
79.8708	93.6654	9.76777	77.3073	66.0979	radar_7_20250716_175140.pcap	dry
84.5429	102.107	12.5889	77.4626	68.9005	radar_7_20250716_184406.pcap	dry
78.9429	92.1035	8.87768	77.0975	69.5355	radar_7_20250818_150806.pcap	dry
75.9834	88.1515	8.37711	77.2965	65.2875	radar_80_20250716_180839.pcap	dry
83.1894	99.3589	11.4064	77.3897	68.4369	radar_80_20250818_152444.pcap	dry
75.9085	88.1028	8.40534	77.2418	65.2022	radar_81_20250716_180852.pcap	dry
83.1827	99.3569	11.412	77.3932	68.4168	radar_81_20250818_152458.pcap	dry
75.9178	88.1516	8.43953	77.2825	65.2726	radar_82_20250716_180906.pcap	dry
83.189	99.3591	11.407	77.3867	68.4394	radar_82_20250818_152512.pcap	dry
75.9443	88.152	8.41726	77.2711	65.2751	radar_83_20250716_180920.pcap	dry
83.1918	99.3591	11.4056	77.3841	68.4338	radar_83_20250818_152525.pcap	dry
75.9569	88.1487	8.39706	77.2744	65.2524	radar_84_20250716_180933.pcap	dry
83.1227	99.3124	11.4293	77.3511	68.2976	radar_84_20250818_152539.pcap	dry
75.9541	88.1486	8.40584	77.2893	65.2358	radar_85_20250716_180947.pcap	dry
83.1882	99.3589	11.4093	77.371	68.4116	radar_85_20250818_152553.pcap	dry
75.9478	88.1478	8.40655	77.2934	65.3373	radar_86_20250716_181001.pcap	dry
83.1938	99.36	11.4031	77.3785	68.4534	radar_86_20250818_152606.pcap	dry
75.9365	88.1458	8.4146	77.2627	65.285	radar_87_20250716_181014.pcap	dry
83.3923	99.5351	11.3909	77.5537	68.575	radar_87_20250818_152620.pcap	dry
75.9273	88.1495	8.43322	77.2751	65.2753	radar_88_20250716_181028.pcap	dry
83.1489	99.3121	11.3964	77.3347	68.4581	radar_88_20250818_152634.pcap	dry
75.955	88.1442	8.39724	77.2755	65.2751	radar_89_20250716_181042.pcap	dry
83.1356	99.3105	11.413	77.3378	68.3614	radar_89_20250818_152647.pcap	dry
83.2057	100.79	13.2116	80.4883	65.164	radar_8_20250702_100709.pcap	dry
76.3393	87.6342	7.97816	77.4342	63.073	radar_8_20250703_100739.pcap	dry
82.3037	99.1086	12.3365	78.0047	64.8772	radar_8_20250703_101452.pcap	dry
75.3017	83.7193	6.52192	77.4102	65.6734	radar_8_20250703_102241.pcap	dry
84.0242	101.622	12.9548	80.1898	66.3599	radar_8_20250704_103014.pcap	dry
78.7586	95.1802	12.3174	77.2038	58.8704	radar_8_20250704_103740.pcap	dry
80.7633	96.0498	11.0648	77.3013	64.0437	radar_8_20250704_105905.pcap	dry
77.6235	93.0853	11.2049	75.3267	60.4971	radar_8_20250709_101316.pcap	dry
74.3024	86.6844	8.6952	75.2602	62.2227	radar_8_20250709_102545.pcap	dry
78.2554	93.9366	11.0862	75.3431	63.4979	radar_8_20250709_103258.pcap	dry
79.7924	93.6185	9.80121	77.2484	65.9702	radar_8_20250716_175153.pcap	dry
84.5386	102.108	12.5956	77.4745	68.8716	radar_8_20250716_184420.pcap	dry
78.9407	92.1119	8.88708	77.0899	69.4859	radar_8_20250818_150820.pcap	dry
75.9406	88.1434	8.41218	77.2873	65.3126	radar_90_20250716_181055.pcap	dry
83.193	99.3582	11.4044	77.3907	68.4318	radar_90_20250818_152701.pcap	dry
75.9221	88.1468	8.43436	77.2977	65.2797	radar_91_20250716_181109.pcap	dry
83.1319	99.3133	11.4222	77.3505	68.3132	radar_91_20250818_152715.pcap	dry
75.9438	88.1437	8.4049	77.2692	65.2773	radar_92_20250716_181123.pcap	dry
83.1427	99.3135	11.4079	77.3373	68.3945	radar_92_20250818_152728.pcap	dry
75.9045	88.1462	8.45313	77.2764	65.354	radar_93_20250716_181136.pcap	dry
83.139	99.3148	11.4166	77.3526	68.3385	radar_93_20250818_152742.pcap	dry
75.9255	88.1469	8.42973	77.2854	65.3488	radar_94_20250716_181150.pcap	dry
83.1679	99.3147	11.3768	77.3299	68.5652	radar_94_20250818_152756.pcap	dry
75.9357	88.1368	8.40902	77.2757	65.2863	radar_95_20250716_181204.pcap	dry
83.1844	99.3582	11.4178	77.3911	68.3479	radar_95_20250818_152809.pcap	dry
75.9051	88.1445	8.45111	77.2661	65.3274	radar_96_20250716_181218.pcap	dry
83.1828	99.3606	11.4241	77.3895	68.3036	radar_96_20250818_152823.pcap	dry
75.9402	88.1449	8.41771	77.3001	65.2564	radar_97_20250716_181231.pcap	dry
83.1745	99.362	11.4362	77.3944	68.2478	radar_97_20250818_152837.pcap	dry
75.9155	88.1428	8.44401	77.2875	65.2571	radar_98_20250716_181245.pcap	dry
83.2139	99.3586	11.3823	77.3977	68.5254	radar_98_20250818_152850.pcap	dry
75.9129	88.1413	8.43936	77.2699	65.2869	radar_99_20250716_181259.pcap	dry
83.1488	99.3169	11.4045	77.3285	68.413	radar_99_20250818_152904.pcap	dry
83.1807	100.786	13.2375	80.484	65.1137	radar_9_20250702_100734.pcap	dry
76.1986	87.4467	7.92655	77.2484	63.0098	radar_9_20250703_100752.pcap	dry
82.2887	99.1077	12.356	78.0064	64.8398	radar_9_20250703_101506.pcap	dry
75.2871	83.725	6.53853	77.4069	65.6967	radar_9_20250703_102255.pcap	dry
84.0033	101.617	12.9714	80.1684	66.3133	radar_9_20250704_103028.pcap	dry
78.9778	95.178	11.9756	77.2403	60.3729	radar_9_20250704_103753.pcap	dry
80.7549	96.0488	11.078	77.304	63.9993	radar_9_20250704_105918.pcap	dry
77.7055	93.0744	11.0813	75.3536	60.9881	radar_9_20250709_101330.pcap	dry
74.2933	86.684	8.70541	75.3073	62.2167	radar_9_20250709_102559.pcap	dry
78.2489	93.9369	11.1001	75.3556	63.41	radar_9_20250709_103311.pcap	dry
79.8487	93.6588	9.78619	77.3104	66.065	radar_9_20250716_175207.pcap	dry
84.5203	102.109	12.6168	77.4643	68.7683	radar_9_20250716_184433.pcap	dry
78.9315	92.116	8.89871	77.0875	69.526	radar_9_20250818_150833.pcap	dry
80.2845	94.0752	9.79562	76.9886	65.9727	radar_0_20250702_134715.pcap	ice
80.9733	94.6056	9.47785	78.7988	68.4749	radar_0_20250703_141420.pcap	ice
77.6733	90.2716	8.45957	76.0342	66.705	radar_0_20250703_142255.pcap	ice
81.2358	96.3031	11.0927	78.8794	65.0389	radar_0_20250703_143007.pcap	ice
78.443	90.2548	7.46732	76.8537	69.3003	radar_0_20250704_150416.pcap	ice
82.4712	97.2394	10.5563	79.8901	69.2495	radar_0_20250704_151130.pcap	ice
78.0512	87.143	7.29796	76.9386	65.8749	radar_0_20250704_151925.pcap	ice
83.7467	100.519	12.4745	81.0371	65.5175	radar_0_20250709_133305.pcap	ice
73.5207	80.5291	5.34771	73.2685	64.4798	radar_0_20250709_134033.pcap	ice
80.0637	94.6406	9.98183	76.5829	69.7815	radar_0_20250709_134749.pcap	ice
81.8487	97.5711	11.1292	76.9126	67.5282	radar_0_20250717_141206.pcap	ice
77.6867	91.0084	9.21211	75.9228	63.4635	radar_0_20250819_155530.pcap	ice
81.1739	95.7542	9.90464	76.131	70.7924	radar_0_20250819_163740.pcap	ice
78.239	91.9406	9.6058	76.1091	66.3861	radar_100_20250717_134431.pcap	ice
83.1582	96.2949	8.99599	81.3958	70.2617	radar_100_20250819_161842.pcap	ice
80.3063	93.2148	8.68127	76.9381	69.903	radar_100_20250819_170052.pcap	ice
79.4494	93.4969	9.72662	76.6864	68.1586	radar_101_20250717_134444.pcap	ice
83.1752	96.3139	9.00137	81.4156	70.2769	radar_101_20250819_161856.pcap	ice
80.7465	93.7069	8.68295	77.2697	70.5618	radar_101_20250819_170106.pcap	ice
79.7808	93.8777	9.75494	76.9655	68.6125	radar_102_20250717_134458.pcap	ice
83.1754	96.3138	9.00287	81.4248	70.2557	radar_102_20250819_161909.pcap	ice
80.8294	93.8009	8.68574	77.3387	70.6746	radar_102_20250819_170120.pcap	ice
79.5286	93.6667	9.78658	76.7244	68.2963	radar_103_20250717_134512.pcap	ice
83.1939	96.3309	9.00277	81.4377	70.2517	radar_103_20250819_161923.pcap	ice
80.8583	93.8398	8.69609	77.3855	70.7095	radar_103_20250819_170133.pcap	ice
79.7866	93.9606	9.81483	76.9984	68.6696	radar_104_20250717_134525.pcap	ice
83.1999	96.3451	9.0099	81.4499	70.2582	radar_104_20250819_161937.pcap	ice
80.8981	93.873	8.69255	77.4473	70.7594	radar_104_20250819_170147.pcap	ice
79.7824	93.9877	9.83748	77.0122	68.7055	radar_105_20250717_134539.pcap	ice
83.2122	96.3503	9.00262	81.4504	70.285	radar_105_20250819_161950.pcap	ice
80.9146	93.8855	8.69117	77.46	70.7772	radar_105_20250819_170201.pcap	ice
79.789	94.0238	9.85823	77.0183	68.7519	radar_106_20250717_134553.pcap	ice
83.2027	96.3534	9.01624	81.452	70.2461	radar_106_20250819_162004.pcap	ice
81.1902	94.1442	8.68774	77.8527	71.0188	radar_106_20250819_170214.pcap	ice
79.4835	93.7727	9.90938	76.7656	68.371	radar_107_20250717_134606.pcap	ice
83.2225	96.3624	9.00193	81.4644	70.3153	radar_107_20250819_162018.pcap	ice
80.943	93.9103	8.69144	77.516	70.8173	radar_107_20250819_170228.pcap	ice
79.475	93.7966	9.93757	76.8211	68.4248	radar_108_20250717_134620.pcap	ice
83.2257	96.3721	9.01213	81.47	70.2766	radar_108_20250819_162031.pcap	ice
81.2296	94.1791	8.68759	77.9121	71.0413	radar_108_20250819_170242.pcap	ice
79.4385	93.8094	9.98089	76.809	68.4226	radar_109_20250717_134634.pcap	ice
83.2256	96.3771	9.01848	81.4694	70.2667	radar_109_20250819_162045.pcap	ice
81.2391	94.1964	8.70094	77.9301	71.0049	radar_109_20250819_170255.pcap	ice
80.2167	94.6959	10.0215	76.6713	66.9916	radar_10_20250703_141641.pcap	ice
79.9132	93.283	8.97877	76.7448	68.1382	radar_10_20250703_142517.pcap	ice
82.077	96.6699	10.3999	79.2066	68.3252	radar_10_20250703_143229.pcap	ice
78.8079	90.7487	7.50806	76.5683	69.6578	radar_10_20250704_150637.pcap	ice
83.1762	98.4475	11.2313	81.5082	67.249	radar_10_20250704_151351.pcap	ice
77.7928	85.8247	6.46424	76.4472	66.8195	radar_10_20250704_152146.pcap	ice
83.9016	100.752	12.3783	80.1427	66.3934	radar_10_20250709_133526.pcap	ice
78.4751	91.386	8.68587	76.6632	66.7717	radar_10_20250709_134255.pcap	ice
82.822	99.3085	11.4634	76.6697	71.0896	radar_10_20250709_135010.pcap	ice
82.4815	98.2326	11.0967	77.0033	68.3835	radar_10_20250717_141428.pcap	ice
82.2914	95.9541	9.00264	79.1639	70.151	radar_10_20250819_155751.pcap	ice
81.23	95.8054	9.89955	76.1462	70.8258	radar_10_20250819_164002.pcap	ice
79.4031	93.8253	10.032	76.8472	68.4496	radar_110_20250717_134647.pcap	ice
83.2294	96.3876	9.02581	81.4789	70.2589	radar_110_20250819_162059.pcap	ice
81.2505	94.2105	8.70365	77.9562	71.0246	radar_110_20250819_170309.pcap	ice
79.3551	93.8419	10.0924	76.8388	68.4461	radar_111_20250717_134701.pcap	ice
83.2383	96.398	9.02548	81.4835	70.2829	radar_111_20250819_162112.pcap	ice
81.37	94.3219	8.69999	78.1044	71.1484	radar_111_20250819_170323.pcap	ice
79.3312	93.8636	10.1359	76.8578	68.4666	radar_112_20250717_134715.pcap	ice
83.238	96.4042	9.03422	81.4758	70.2423	radar_112_20250819_162126.pcap	ice
81.2652	94.2239	8.69858	77.949	71.0858	radar_112_20250819_170336.pcap	ice
79.3088	93.8814	10.179	76.8925	68.3944	radar_113_20250717_134728.pcap	ice
83.2539	96.4171	9.03273	81.5054	70.2728	radar_113_20250819_162140.pcap	ice
81.0089	93.9867	8.7067	77.6012	70.8555	radar_113_20250819_170350.pcap	ice
79.2634	93.8806	10.2257	76.897	68.0442	radar_114_20250717_134742.pcap	ice
83.2554	96.4342	9.04772	81.4877	70.236	radar_114_20250819_162153.pcap	ice
81.0093	93.9977	8.7172	77.5945	70.8412	radar_114_20250819_170404.pcap	ice
79.2431	93.8897	10.2553	76.9091	67.8759	radar_115_20250717_134756.pcap	ice
83.2642	96.4421	9.04702	81.4901	70.2553	radar_115_20250819_162207.pcap	ice
81.0285	94.0048	8.7034	77.5962	70.8899	radar_115_20250819_170417.pcap	ice
79.2266	93.8995	10.2817	76.9215	67.7059	radar_116_20250717_134810.pcap	ice
83.2717	96.4522	9.04996	81.5081	70.2822	radar_116_20250819_162221.pcap	ice
81.2957	94.2625	8.71055	77.9983	71.0929	radar_116_20250819_170431.pcap	ice
79.2526	93.9294	10.2851	76.9429	67.6194	radar_117_20250717_134823.pcap	ice
83.2807	96.4579	9.04652	81.515	70.2762	radar_117_20250819_162234.pcap	ice
81.0357	94.018	8.71232	77.6278	70.8883	radar_117_20250819_170445.pcap	ice
79.2232	93.9423	10.3282	76.9496	67.3745	radar_118_20250717_134837.pcap	ice
83.2863	96.4624	9.04327	81.5033	70.3071	radar_118_20250819_162248.pcap	ice
81.0505	94.0278	8.70643	77.6262	70.9189	radar_118_20250819_170458.pcap	ice
79.1629	93.9397	10.3944	76.9601	66.8874	radar_119_20250717_134851.pcap	ice
83.2899	96.4665	9.04427	81.5171	70.3044	radar_119_20250819_162302.pcap	ice
81.0502	94.0423	8.7219	77.6516	70.8909	radar_119_20250819_170512.pcap	ice
80.2458	94.7467	10.041	76.6683	67.0043	radar_11_20250703_141655.pcap	ice
79.9809	93.429	9.02872	76.7941	68.1777	radar_11_20250703_142530.pcap	ice
82.1156	96.7178	10.4022	79.2082	68.3697	radar_11_20250703_143242.pcap	ice
78.8304	90.7673	7.50563	76.5756	69.6651	radar_11_20250704_150651.pcap	ice
83.2122	98.5148	11.251	81.5178	67.332	radar_11_20250704_151405.pcap	ice
78.1499	85.9746	6.35461	76.7539	67.6231	radar_11_20250704_152200.pcap	ice
83.8119	100.592	12.2736	79.7706	66.6124	radar_11_20250709_133540.pcap	ice
78.7629	91.9951	8.93458	76.6455	66.7315	radar_11_20250709_134308.pcap	ice
83.0056	99.6	11.5568	76.6779	71.0677	radar_11_20250709_135024.pcap	ice
82.5277	98.2553	11.0676	77.0247	68.6065	radar_11_20250717_141441.pcap	ice
82.3069	95.9938	9.02405	79.1744	70.1516	radar_11_20250819_155805.pcap	ice
81.5301	96.0561	9.85623	76.4122	71.1811	radar_11_20250819_164015.pcap	ice
79.0871	93.9452	10.4893	76.9812	66.3115	radar_120_20250717_134904.pcap	ice
83.3007	96.4805	9.04844	81.5215	70.3181	radar_120_20250819_162315.pcap	ice
81.3276	94.2973	8.71414	78.0311	71.1271	radar_120_20250819_170526.pcap	ice
79.038	93.9559	10.5567	76.9692	65.915	radar_121_20250717_134918.pcap	ice
83.2989	96.4834	9.05256	81.5215	70.3087	radar_121_20250819_162329.pcap	ice
81.3266	94.3042	8.72234	78.0387	71.1025	radar_121_20250819_170539.pcap	ice
78.9686	93.9633	10.6479	76.9854	65.403	radar_122_20250717_134932.pcap	ice
83.3059	96.4926	9.05792	81.5361	70.2989	radar_122_20250819_162343.pcap	ice
81.0743	94.0573	8.7154	77.6639	70.9203	radar_122_20250819_170553.pcap	ice
78.9666	93.9712	10.6622	76.9914	65.2517	radar_123_20250717_134945.pcap	ice
83.3058	96.4976	9.06384	81.5065	70.2683	radar_123_20250819_162356.pcap	ice
81.3382	94.3157	8.72325	78.0494	71.0962	radar_123_20250819_170607.pcap	ice
78.8912	93.9735	10.7599	77.0235	64.7252	radar_124_20250717_134959.pcap	ice
83.3043	96.5023	9.0681	81.5073	70.2863	radar_124_20250819_162410.pcap	ice
81.3534	94.3246	8.71513	78.0603	71.1473	radar_124_20250819_170620.pcap	ice
77.9583	93.4661	11.0217	76.2113	64.7786	radar_125_20250717_135013.pcap	ice
83.312	96.5085	9.06761	81.5286	70.3063	radar_125_20250819_162424.pcap	ice
81.0819	94.0765	8.72587	77.6755	70.8934	radar_125_20250819_170634.pcap	ice
78.9628	94.4011	10.9322	76.7576	65.4239	radar_126_20250717_135026.pcap	ice
83.3189	96.5135	9.06682	81.5299	70.2991	radar_126_20250819_162437.pcap	ice
81.3596	94.3394	8.72426	78.0627	71.1564	radar_126_20250819_170648.pcap	ice
79.1401	94.561	10.9057	76.8278	65.7072	radar_127_20250717_135040.pcap	ice
83.3147	96.519	9.07482	81.5124	70.2884	radar_127_20250819_162451.pcap	ice
81.3669	94.3408	8.71947	78.0753	71.1575	radar_127_20250819_170701.pcap	ice
79.1771	94.5956	10.8987	76.8246	65.7925	radar_128_20250717_135054.pcap	ice
83.319	96.5224	9.07559	81.5139	70.3004	radar_128_20250819_162505.pcap	ice
81.3746	94.3554	8.72734	78.0827	71.1541	radar_128_20250819_170715.pcap	ice
79.2148	94.6156	10.8786	76.8387	65.9377	radar_129_20250717_135107.pcap	ice
83.3223	96.528	9.07863	81.5133	70.2924	radar_129_20250819_162519.pcap	ice
81.3813	94.3684	8.73593	78.1126	71.1315	radar_129_20250819_170729.pcap	ice
80.0371	94.4863	9.99647	76.3584	66.8118	radar_12_20250703_141709.pcap	ice
79.9878	93.4872	9.06912	76.7954	68.1331	radar_12_20250703_142544.pcap	ice
82.1412	96.7622	10.4179	79.2216	68.3899	radar_12_20250703_143256.pcap	ice
78.8355	90.776	7.50592	76.5737	69.6951	radar_12_20250704_150705.pcap	ice
83.2815	98.5884	11.2458	81.5584	67.4699	radar_12_20250704_151419.pcap	ice
77.819	85.5826	6.39059	76.4735	67.1165	radar_12_20250704_152214.pcap	ice
83.7064	100.386	12.1483	79.4067	66.8446	radar_12_20250709_133553.pcap	ice
79.1127	92.6809	9.20459	76.6796	66.7218	radar_12_20250709_134322.pcap	ice
83.1785	99.8594	11.6342	76.6906	71.0734	radar_12_20250709_135037.pcap	ice
82.5576	98.2691	11.0459	77.0259	68.7501	radar_12_20250717_141455.pcap	ice
82.3373	96.0216	9.01712	79.1735	70.2142	radar_12_20250819_155819.pcap	ice
81.5272	96.0529	9.85633	76.4078	71.1728	radar_12_20250819_164029.pcap	ice
79.2318	94.6097	10.8529	76.8326	66.0305	radar_130_20250717_135121.pcap	ice
83.3396	96.5369	9.06835	81.5405	70.3414	radar_130_20250819_162532.pcap	ice
81.3886	94.3747	8.73538	78.1148	71.1378	radar_130_20250819_170743.pcap	ice
79.2647	94.6348	10.8449	76.8689	66.1085	radar_131_20250717_135135.pcap	ice
83.3445	96.5427	9.07041	81.5381	70.3263	radar_131_20250819_162546.pcap	ice
81.4018	94.387	8.7341	78.1253	71.1596	radar_131_20250819_170756.pcap	ice
79.3379	94.6747	10.8001	76.878	66.3823	radar_132_20250717_135148.pcap	ice
83.3334	96.5451	9.08467	81.5185	70.3	radar_132_20250819_162600.pcap	ice
81.3976	94.3845	8.73367	78.1175	71.1807	radar_132_20250819_170810.pcap	ice
79.3621	94.6839	10.7814	76.8969	66.5181	radar_133_20250717_135202.pcap	ice
83.3268	96.5506	9.09916	81.5099	70.2448	radar_133_20250819_162613.pcap	ice
81.402	94.3924	8.73994	78.1363	71.1437	radar_133_20250819_170824.pcap	ice
79.3735	94.6934	10.7776	76.8826	66.5529	radar_134_20250717_135216.pcap	ice
83.3311	96.5513	9.09222	81.5194	70.2791	radar_134_20250819_162627.pcap	ice
81.4043	94.3986	8.74368	78.1283	71.1603	radar_134_20250819_170837.pcap	ice
79.425	94.7404	10.7667	76.8883	66.6934	radar_135_20250717_135229.pcap	ice
83.3468	96.5694	9.09512	81.5193	70.2994	radar_135_20250819_162641.pcap	ice
81.4124	94.4033	8.73947	78.1357	71.1735	radar_135_20250819_170851.pcap	ice
79.4564	94.7467	10.7412	76.9135	66.7505	radar_136_20250717_135243.pcap	ice
83.3533	96.5754	9.09795	81.5288	70.2914	radar_136_20250819_162654.pcap	ice
81.4183	94.4144	8.74578	78.1437	71.1733	radar_136_20250819_170905.pcap	ice
79.5119	94.7885	10.7207	76.927	66.9414	radar_137_20250717_135257.pcap	ice
83.3517	96.5783	9.10276	81.5321	70.2643	radar_137_20250819_162708.pcap	ice
81.426	94.4201	8.74251	78.1495	71.1877	radar_137_20250819_170918.pcap	ice
79.549	94.8039	10.6975	76.9509	67.0635	radar_138_20250717_135310.pcap	ice
83.3656	96.5816	9.08936	81.5375	70.3242	radar_138_20250819_162722.pcap	ice
81.4246	94.4235	8.74982	78.1687	71.1668	radar_138_20250819_170932.pcap	ice
79.5809	94.8359	10.6922	76.9578	67.1802	radar_139_20250717_135324.pcap	ice
83.3663	96.5907	9.10043	81.5361	70.3124	radar_139_20250819_162735.pcap	ice
81.1679	94.1789	8.74782	77.7962	70.986	radar_139_20250819_170946.pcap	ice
80.0774	94.5165	9.9871	76.3829	66.8584	radar_13_20250703_141722.pcap	ice
80.0598	93.6096	9.08929	76.8251	68.2244	radar_13_20250703_142558.pcap	ice
82.1671	96.7889	10.4153	79.2179	68.3718	radar_13_20250703_143310.pcap	ice
78.8404	90.7754	7.49518	76.5744	69.6955	radar_13_20250704_150718.pcap	ice
83.3242	98.6689	11.2729	81.5613	67.4633	radar_13_20250704_151432.pcap	ice
77.8369	85.4942	6.35953	76.4705	67.2729	radar_13_20250704_152227.pcap	ice
83.5852	100.152	12.0156	78.9922	67.0211	radar_13_20250709_133607.pcap	ice
79.3965	93.2536	9.43486	76.6762	66.7425	radar_13_20250709_134336.pcap	ice
83.3217	100.064	11.6952	76.7323	71.0285	radar_13_20250709_135051.pcap	ice
81.9232	97.8362	11.2734	76.2306	67.0105	radar_13_20250717_141509.pcap	ice
82.3612	96.0562	9.02935	79.1999	70.1981	radar_13_20250819_155832.pcap	ice
81.5314	96.0509	9.85146	76.4177	71.1999	radar_13_20250819_164043.pcap	ice
72.8905	85.3167	7.94288	70.0791	63.4651	radar_140_20250717_135358.pcap	ice
83.3603	96.5894	9.10161	81.5189	70.3207	radar_140_20250819_162749.pcap	ice
81.4352	94.4351	8.74755	78.1622	71.1791	radar_140_20250819_170959.pcap	ice
76.5925	91.2353	9.84028	71.6668	66.5326	radar_141_20250717_135412.pcap	ice
83.3703	96.6035	9.11003	81.5291	70.2847	radar_141_20250819_162803.pcap	ice
81.438	94.4379	8.75221	78.19	71.1896	radar_141_20250819_171013.pcap	ice
80.1096	95.4409	10.6118	76.0489	68.2142	radar_142_20250717_135425.pcap	ice
83.3588	96.6046	9.12288	81.5102	70.2503	radar_142_20250819_162816.pcap	ice
81.1761	94.1926	8.75302	77.8088	70.9937	radar_142_20250819_171027.pcap	ice
82.463	97.8543	10.6166	77.2879	70.3302	radar_143_20250717_135439.pcap	ice
83.3745	96.6106	9.1128	81.5175	70.2855	radar_143_20250819_162830.pcap	ice
81.446	94.4416	8.74584	78.1806	71.2086	radar_143_20250819_171040.pcap	ice
82.641	98.0672	10.5793	76.7364	70.8672	radar_144_20250717_135453.pcap	ice
83.3738	96.6191	9.12098	81.5106	70.2842	radar_144_20250819_162844.pcap	ice
81.4445	94.4446	8.75237	78.1943	71.1931	radar_144_20250819_171054.pcap	ice
83.1098	98.4316	10.4827	77.005	71.3229	radar_145_20250717_135506.pcap	ice
83.3718	96.6215	9.1304	81.516	70.2518	radar_145_20250819_162857.pcap	ice
81.1865	94.2033	8.75419	77.8157	70.9991	radar_145_20250819_171108.pcap	ice
82.8998	98.2537	10.5011	76.8044	71.2217	radar_146_20250717_135520.pcap	ice
83.3743	96.6256	9.12702	81.5009	70.2939	radar_146_20250819_162911.pcap	ice
81.4554	94.4614	8.75774	78.2067	71.2037	radar_146_20250819_171121.pcap	ice
82.9366	98.2813	10.4918	76.7948	71.2642	radar_147_20250717_135534.pcap	ice
83.3812	96.6305	9.12508	81.5221	70.294	radar_147_20250819_162925.pcap	ice
81.4619	94.468	8.75816	78.2067	71.2014	radar_147_20250819_171135.pcap	ice
82.9849	98.3231	10.4833	76.8096	71.3296	radar_148_20250717_135547.pcap	ice
83.3743	96.6355	9.14038	81.5076	70.2458	radar_148_20250819_162938.pcap	ice
81.1932	94.2261	8.77045	77.841	70.9561	radar_148_20250819_171149.pcap	ice
83.0221	98.3573	10.4799	76.8181	71.3596	radar_149_20250717_135601.pcap	ice
83.384	96.6429	9.13695	81.5119	70.2719	radar_149_20250819_162952.pcap	ice
81.4621	94.4786	8.77039	78.2256	71.1506	radar_149_20250819_171202.pcap	ice
80.3722	94.8364	10.0187	76.7059	67.0506	radar_14_20250703_141736.pcap	ice
80.1058	93.681	9.10515	76.8551	68.2164	radar_14_20250703_142611.pcap	ice
82.4937	97.0967	10.4165	79.7012	68.7066	radar_14_20250703_143324.pcap	ice
78.8532	90.7824	7.4847	76.5855	69.7214	radar_14_20250704_150732.pcap	ice
83.3544	98.7046	11.2671	81.5669	67.6022	radar_14_20250704_151446.pcap	ice
77.8661	85.3712	6.33512	76.458	67.3762	radar_14_20250704_152241.pcap	ice
83.4234	99.8751	11.8784	78.497	67.1885	radar_14_20250709_133621.pcap	ice
79.6454	93.7733	9.65808	76.6809	66.7574	radar_14_20250709_134349.pcap	ice
83.4561	100.236	11.7354	76.7081	71.0367	radar_14_20250709_135105.pcap	ice
81.9529	97.8529	11.2549	76.2497	67.1512	radar_14_20250717_141522.pcap	ice
82.3764	96.0875	9.04339	79.1938	70.2006	radar_14_20250819_155846.pcap	ice
81.5331	96.0579	9.85598	76.3946	71.1689	radar_14_20250819_164056.pcap	ice
83.0455	98.3606	10.4624	76.8277	71.4228	radar_150_20250717_135615.pcap	ice
83.3877	96.6495	9.14325	81.5207	70.2464	radar_150_20250819_163006.pcap	ice
81.4629	94.4802	8.76958	78.211	71.1733	radar_150_20250819_171216.pcap	ice
83.0833	98.3864	10.4531	76.8351	71.4413	radar_151_20250717_135628.pcap	ice
83.3919	96.6568	9.14272	81.4991	70.2624	radar_151_20250819_163019.pcap	ice
81.205	94.2329	8.76793	77.845	70.971	radar_151_20250819_171230.pcap	ice
83.1234	98.4237	10.4498	76.8631	71.4871	radar_152_20250717_135642.pcap	ice
83.3906	96.6619	9.15202	81.5149	70.2321	radar_152_20250819_163033.pcap	ice
81.2067	94.2412	8.77236	77.8534	70.9647	radar_152_20250819_171243.pcap	ice
83.162	98.4548	10.4418	76.8594	71.5386	radar_153_20250717_135656.pcap	ice
83.3999	96.667	9.14814	81.5137	70.2509	radar_153_20250819_163047.pcap	ice
81.4762	94.4917	8.76953	78.2333	71.1756	radar_153_20250819_171257.pcap	ice
83.2016	98.4931	10.4411	76.8865	71.5632	radar_154_20250717_135709.pcap	ice
83.3995	96.6727	9.15378	81.5121	70.2653	radar_154_20250819_163100.pcap	ice
81.4753	94.4925	8.77027	78.233	71.1881	radar_154_20250819_171311.pcap	ice
83.2288	98.5159	10.4373	76.8683	71.5884	radar_155_20250717_135723.pcap	ice
83.3996	96.673	9.15551	81.5059	70.2513	radar_155_20250819_163114.pcap	ice
81.4828	94.5032	8.77658	78.253	71.1847	radar_155_20250819_171324.pcap	ice
83.2536	98.5305	10.4301	76.9164	71.6136	radar_156_20250717_135737.pcap	ice
83.3987	96.6799	9.16456	81.51	70.2155	radar_156_20250819_163128.pcap	ice
81.212	94.2545	8.78267	77.8723	70.9583	radar_156_20250819_171338.pcap	ice
83.2922	98.5716	10.4324	76.9226	71.6137	radar_157_20250717_135750.pcap	ice
83.4132	96.6835	9.15024	81.5147	70.2673	radar_157_20250819_163141.pcap	ice
81.4905	94.5091	8.77556	78.2612	71.1763	radar_157_20250819_171352.pcap	ice
83.315	98.6032	10.4371	76.9038	71.6755	radar_158_20250717_135804.pcap	ice
83.4188	96.6905	9.15385	81.5262	70.2744	radar_158_20250819_163155.pcap	ice
81.4994	94.5181	8.77282	78.2646	71.2085	radar_158_20250819_171405.pcap	ice
83.3424	98.6141	10.4245	76.9215	71.6955	radar_159_20250717_135818.pcap	ice
83.4144	96.6935	9.16183	81.5077	70.2554	radar_159_20250819_163209.pcap	ice
81.4955	94.5164	8.77839	78.2699	71.1874	radar_159_20250819_171419.pcap	ice
80.4295	94.8737	10.0048	76.7324	67.0943	radar_15_20250703_141750.pcap	ice
80.1389	93.7357	9.11544	76.8504	68.2763	radar_15_20250703_142625.pcap	ice
82.183	96.8279	10.4412	79.2382	68.3461	radar_15_20250703_143337.pcap	ice
78.8588	90.7804	7.47333	76.5927	69.7332	radar_15_20250704_150746.pcap	ice
83.3888	98.7501	11.2668	81.5621	67.672	radar_15_20250704_151500.pcap	ice
77.9109	85.6134	6.32592	76.4809	67.477	radar_15_20250704_152255.pcap	ice
83.22	99.5485	11.7322	77.8902	67.3125	radar_15_20250709_133634.pcap	ice
79.9012	94.3242	9.90699	76.687	66.747	radar_15_20250709_134403.pcap	ice
83.5441	100.361	11.7748	76.7309	71.0187	radar_15_20250709_135118.pcap	ice
81.9765	97.8717	11.2467	76.2476	67.2055	radar_15_20250717_141536.pcap	ice
82.399	96.1016	9.03255	79.2075	70.2473	radar_15_20250819_155900.pcap	ice
81.5293	96.0556	9.8568	76.3977	71.1851	radar_15_20250819_164110.pcap	ice
83.3637	98.6257	10.4192	76.9527	71.6958	radar_160_20250717_135831.pcap	ice
83.4085	96.6925	9.16804	81.5132	70.2317	radar_160_20250819_163222.pcap	ice
81.4942	94.5213	8.78419	78.2711	71.1679	radar_160_20250819_171433.pcap	ice
83.3854	98.6647	10.4295	76.9376	71.7496	radar_161_20250717_135845.pcap	ice
83.4181	96.7027	9.16587	81.5102	70.2563	radar_161_20250819_163236.pcap	ice
81.4985	94.5215	8.77879	78.2702	71.1811	radar_161_20250819_171447.pcap	ice
83.411	98.6861	10.4288	76.9533	71.7339	radar_162_20250717_135859.pcap	ice
83.4134	96.7006	9.17168	81.511	70.2324	radar_162_20250819_163250.pcap	ice
81.5013	94.5268	8.78033	78.2745	71.1894	radar_162_20250819_171500.pcap	ice
83.4429	98.728	10.4356	76.9688	71.7627	radar_163_20250717_135912.pcap	ice
79.8291	94.2987	10.0734	78.5458	67.4236	radar_163_20250819_163303.pcap	ice
81.5032	94.5248	8.77975	78.2859	71.1639	radar_163_20250819_171514.pcap	ice
83.4704	98.7372	10.421	76.9868	71.8057	radar_164_20250717_135926.pcap	ice
81.9944	96.3544	9.84311	78.4757	71.9116	radar_164_20250819_163317.pcap	ice
81.5116	94.5374	8.78216	78.2838	71.2072	radar_164_20250819_171528.pcap	ice
83.5036	98.7833	10.4308	77.0148	71.8406	radar_165_20250717_135940.pcap	ice
82.7925	97.2034	9.85671	78.9694	72.5946	radar_165_20250819_163331.pcap	ice
81.5159	94.5423	8.78347	78.2925	71.2037	radar_165_20250819_171541.pcap	ice
83.5139	98.8021	10.4386	76.9978	71.8285	radar_166_20250717_135953.pcap	ice
83.4037	97.8702	9.87027	79.065	72.8998	radar_166_20250819_163344.pcap	ice
81.5171	94.542	8.78059	78.2952	71.2104	radar_166_20250819_171555.pcap	ice
83.5533	98.8399	10.4353	77.0213	71.9037	radar_167_20250717_140007.pcap	ice
83.5238	98.0063	9.88028	79.0775	72.961	radar_167_20250819_163358.pcap	ice
81.2453	94.2914	8.79057	77.9188	70.9896	radar_167_20250819_171609.pcap	ice
83.5577	98.8543	10.4437	76.9987	71.8849	radar_168_20250717_140021.pcap	ice
83.5568	98.0483	9.88553	79.0633	72.9609	radar_168_20250819_163412.pcap	ice
81.5101	94.5398	8.78655	78.2813	71.1811	radar_168_20250819_171622.pcap	ice
83.5873	98.8814	10.4429	77.0468	71.9073	radar_169_20250717_140035.pcap	ice
83.291	97.8347	9.93368	78.8299	72.5721	radar_169_20250819_163426.pcap	ice
81.5116	94.5464	8.78907	78.282	71.1802	radar_169_20250819_171636.pcap	ice
80.1893	94.5931	9.97072	76.4289	66.8903	radar_16_20250703_141803.pcap	ice
79.8743	93.5278	9.161	76.5608	67.8967	radar_16_20250703_142639.pcap	ice
82.2024	96.8464	10.4394	79.2531	68.3728	radar_16_20250703_143351.pcap	ice
78.86	90.7697	7.46094	76.6023	69.7381	radar_16_20250704_150759.pcap	ice
83.4159	98.781	11.2603	81.5512	67.7559	radar_16_20250704_151513.pcap	ice
77.9661	85.7317	6.31833	76.4831	67.5325	radar_16_20250704_152308.pcap	ice
82.997	99.1912	11.5769	77.2259	67.4582	radar_16_20250709_133648.pcap	ice
80.1284	94.8827	10.1919	76.722	66.6862	radar_16_20250709_134417.pcap	ice
83.6199	100.437	11.7837	76.7102	71.0077	radar_16_20250709_135132.pcap	ice
82.0365	97.8951	11.2024	76.2665	67.446	radar_16_20250717_141550.pcap	ice
82.4225	96.1481	9.05375	79.2245	70.2405	radar_16_20250819_155913.pcap	ice
81.5498	96.0691	9.85089	76.4065	71.204	radar_16_20250819_164124.pcap	ice
81.9603	96.629	10.1935	76.6559	68.965	radar_170_20250717_140048.pcap	ice
83.3233	97.8593	9.92626	78.8487	72.5985	radar_170_20250819_163439.pcap	ice
81.5196	94.5521	8.79163	78.302	71.1666	radar_170_20250819_171650.pcap	ice
80.1204	95.3152	10.585	75.669	67.9202	radar_171_20250717_140102.pcap	ice
83.6362	98.1362	9.89238	79.0932	72.9389	radar_171_20250819_163453.pcap	ice
81.5219	94.555	8.79001	78.303	71.2139	radar_171_20250819_171703.pcap	ice
80.9913	96.2436	10.6095	76.3106	68.9172	radar_172_20250717_140116.pcap	ice
83.6695	98.149	9.8744	79.0958	72.9921	radar_172_20250819_163507.pcap	ice
81.5183	94.5547	8.79688	78.3078	71.1693	radar_172_20250819_171717.pcap	ice
81.9451	97.2704	10.634	76.9078	70.1033	radar_173_20250717_140129.pcap	ice
81.5308	94.5582	8.78722	78.3199	71.1962	radar_173_20250819_171731.pcap	ice
82.415	97.806	10.6659	77.0957	70.8561	radar_174_20250717_140143.pcap	ice
81.5236	94.5621	8.79673	78.3125	71.2049	radar_174_20250819_171744.pcap	ice
82.4841	97.9174	10.6958	77.0953	71.0268	radar_175_20250717_140157.pcap	ice
81.2623	94.3141	8.80002	77.951	70.9765	radar_175_20250819_171758.pcap	ice
82.507	97.9817	10.7319	77.1095	71.0092	radar_176_20250717_140210.pcap	ice
81.4845	94.572	8.8119	77.9673	71.2066	radar_176_20250819_171812.pcap	ice
82.5533	98.0175	10.7199	77.1031	71.0876	radar_177_20250717_140224.pcap	ice
80.193	95.3934	10.4287	75.872	69.7852	radar_177_20250819_171825.pcap	ice
82.605	98.0488	10.7013	77.1337	71.1728	radar_178_20250717_140238.pcap	ice
80.8647	96.0719	10.4075	76.1306	70.2461	radar_178_20250819_171839.pcap	ice
82.6256	98.0764	10.7073	77.1433	71.2096	radar_179_20250717_140251.pcap	ice
80.986	96.2153	10.4189	76.1009	70.3133	radar_179_20250819_171853.pcap	ice
80.2236	94.6159	9.96686	76.4505	66.8927	radar_17_20250703_141817.pcap	ice
80.211	93.906	9.17606	76.89	68.3153	radar_17_20250703_142653.pcap	ice
82.2195	96.8704	10.4458	79.2781	68.3811	radar_17_20250703_143405.pcap	ice
78.8705	90.7565	7.43909	76.5955	69.7867	radar_17_20250704_150813.pcap	ice
83.4652	98.8164	11.2212	81.5191	68.0229	radar_17_20250704_151527.pcap	ice
78.0315	85.86	6.31737	76.5112	67.5892	radar_17_20250704_152322.pcap	ice
82.7614	98.8352	11.4405	76.6284	67.526	radar_17_20250709_133702.pcap	ice
80.3088	95.3215	10.409	76.7135	66.6912	radar_17_20250709_134431.pcap	ice
83.6394	100.448	11.7832	76.7462	70.9477	radar_17_20250709_135146.pcap	ice
82.0425	97.9029	11.2012	76.2402	67.4936	radar_17_20250717_141603.pcap	ice
82.1835	95.9348	9.08549	78.9585	69.8763	radar_17_20250819_155927.pcap	ice
81.5382	96.0679	9.86063	76.3979	71.1827	radar_17_20250819_164137.pcap	ice
82.6707	98.0906	10.6818	77.1421	71.212	radar_180_20250717_140305.pcap	ice
81.002	96.2415	10.429	76.0966	70.289	radar_180_20250819_171906.pcap	ice
82.7073	98.0954	10.6563	77.1871	71.2678	radar_181_20250717_140319.pcap	ice
81.0185	96.2518	10.4229	76.0811	70.3068	radar_181_20250819_171920.pcap	ice
82.7343	98.126	10.6596	77.1918	71.2907	radar_182_20250717_140332.pcap	ice
81.3331	96.5149	10.3735	76.3574	70.6576	radar_182_20250819_171934.pcap	ice
82.7434	98.1325	10.6577	77.188	71.3166	radar_183_20250717_140346.pcap	ice
81.352	96.5138	10.3561	76.3462	70.676	radar_183_20250819_171947.pcap	ice
82.785	98.1502	10.6378	77.1905	71.3297	radar_184_20250717_140400.pcap	ice
81.3434	96.5312	10.3804	76.3514	70.6292	radar_184_20250819_172001.pcap	ice
82.8038	98.1671	10.6376	77.2066	71.3422	radar_185_20250717_140413.pcap	ice
81.3485	96.5347	10.379	76.3492	70.6149	radar_185_20250819_172015.pcap	ice
82.833	98.175	10.6215	77.2308	71.3605	radar_186_20250717_140427.pcap	ice
81.3872	96.543	10.3524	76.3652	70.6729	radar_186_20250819_172028.pcap	ice
82.8507	98.1873	10.6178	77.228	71.3708	radar_187_20250717_140441.pcap	ice
81.0994	96.306	10.4029	76.1303	70.3072	radar_187_20250819_172042.pcap	ice
82.8945	98.1936	10.5853	77.2303	71.4347	radar_188_20250717_140454.pcap	ice
81.4256	96.5651	10.3378	76.3946	70.7092	radar_188_20250819_172056.pcap	ice
82.9105	98.2065	10.5849	77.2469	71.4209	radar_189_20250717_140508.pcap	ice
81.1157	96.3232	10.4043	76.1464	70.2964	radar_189_20250819_172109.pcap	ice
80.543	94.9353	9.97033	76.7615	67.1977	radar_18_20250703_141831.pcap	ice
79.9307	93.6715	9.21693	76.5639	67.8903	radar_18_20250703_142706.pcap	ice
82.2228	96.86	10.4327	79.2714	68.4147	radar_18_20250703_143418.pcap	ice
78.8706	90.7399	7.4266	76.6308	69.8189	radar_18_20250704_150827.pcap	ice
83.508	98.844	11.1839	81.4758	68.2604	radar_18_20250704_151541.pcap	ice
78.1285	85.8772	6.31612	76.7651	67.6969	radar_18_20250704_152336.pcap	ice
82.5514	98.5208	11.3237	76.6328	67.5954	radar_18_20250709_133715.pcap	ice
80.447	95.7454	10.657	76.7121	66.5925	radar_18_20250709_134444.pcap	ice
83.624	100.419	11.7723	76.7264	70.9519	radar_18_20250709_135159.pcap	ice
82.0672	97.9158	11.187	76.2742	67.5878	radar_18_20250717_141617.pcap	ice
82.4517	96.1875	9.06116	79.2297	70.2525	radar_18_20250819_155941.pcap	ice
81.5358	96.0629	9.85768	76.3962	71.1964	radar_18_20250819_164151.pcap	ice
82.9494	98.2163	10.5617	77.2578	71.463	radar_190_20250717_140522.pcap	ice
81.4187	96.5707	10.3492	76.3626	70.6358	radar_190_20250819_172123.pcap	ice
82.4135	97.7676	10.5803	76.4525	71.099	radar_191_20250717_140535.pcap	ice
81.4363	96.5753	10.3368	76.3719	70.7054	radar_191_20250819_172137.pcap	ice
82.4447	97.7824	10.5673	76.4717	71.0917	radar_192_20250717_140549.pcap	ice
81.1381	96.3328	10.3906	76.1234	70.3136	radar_192_20250819_172150.pcap	ice
82.4653	97.7879	10.5548	76.4751	71.1444	radar_193_20250717_140603.pcap	ice
81.4606	96.5988	10.3351	76.3866	70.7309	radar_193_20250819_172204.pcap	ice
82.4801	97.7954	10.5495	76.4771	71.1511	radar_194_20250717_140616.pcap	ice
81.1662	96.3476	10.3779	76.1272	70.3728	radar_194_20250819_172218.pcap	ice
82.4867	97.7905	10.5406	76.4684	71.1447	radar_195_20250717_140630.pcap	ice
81.4797	96.6096	10.3272	76.3708	70.7223	radar_195_20250819_172231.pcap	ice
82.5113	97.8117	10.5385	76.5001	71.1772	radar_196_20250717_140644.pcap	ice
81.4999	96.6221	10.3215	76.4088	70.7539	radar_196_20250819_172245.pcap	ice
82.5402	97.8113	10.5151	76.5052	71.1723	radar_197_20250717_140658.pcap	ice
81.4986	96.6164	10.3187	76.4011	70.7427	radar_197_20250819_172259.pcap	ice
82.5515	97.8223	10.5146	76.5164	71.2118	radar_198_20250717_140711.pcap	ice
81.504	96.6227	10.3164	76.3794	70.7599	radar_198_20250819_172312.pcap	ice
82.5587	97.8195	10.5079	76.51	71.1944	radar_199_20250717_140725.pcap	ice
81.2203	96.3859	10.3637	76.1572	70.3942	radar_199_20250819_172326.pcap	ice
80.2729	94.6469	9.95848	76.4621	66.9093	radar_19_20250703_141845.pcap	ice
79.9751	93.7567	9.24416	76.6275	67.9355	radar_19_20250703_142720.pcap	ice
82.2298	96.8766	10.4401	79.2487	68.3769	radar_19_20250703_143432.pcap	ice
78.8508	90.6958	7.40871	76.614	69.8189	radar_19_20250704_150841.pcap	ice
83.5258	98.8421	11.1462	81.4391	68.465	radar_19_20250704_151554.pcap	ice
78.1577	85.764	6.31351	76.8764	67.7218	radar_19_20250704_152349.pcap	ice
82.3445	98.2029	11.2059	76.6215	67.6465	radar_19_20250709_133729.pcap	ice
80.5753	96.0772	10.8313	76.727	66.6084	radar_19_20250709_134458.pcap	ice
83.604	100.36	11.7412	76.7557	70.9453	radar_19_20250709_135213.pcap	ice
82.1312	97.9404	11.137	76.2738	67.8872	radar_19_20250717_141631.pcap	ice
82.2116	95.9668	9.08773	78.9817	69.9084	radar_19_20250819_155954.pcap	ice
81.5565	96.0637	9.84173	76.4207	71.2189	radar_19_20250819_164205.pcap	ice
80.2918	94.0955	9.80018	76.9776	66.0055	radar_1_20250702_134740.pcap	ice
81.3878	95.1292	9.53346	79.0276	68.9957	radar_1_20250703_141438.pcap	ice
79.4717	91.8507	8.41962	77.9123	67.8684	radar_1_20250703_142314.pcap	ice
81.3482	96.279	10.9486	79.0542	65.5073	radar_1_20250703_143026.pcap	ice
78.563	90.4376	7.48367	76.8938	69.5203	radar_1_20250704_150434.pcap	ice
82.4185	97.2226	10.6338	80.1273	68.8094	radar_1_20250704_151148.pcap	ice
77.9046	86.7653	7.20214	76.7156	65.5809	radar_1_20250704_151943.pcap	ice
83.8601	100.746	12.5653	81.1209	65.5624	radar_1_20250709_133323.pcap	ice
73.8702	81.3347	5.53862	74.2921	64.805	radar_1_20250709_134052.pcap	ice
80.5264	95.3256	10.1405	76.65	70.2391	radar_1_20250709_134807.pcap	ice
82.1045	97.9112	11.1954	76.9093	67.4384	radar_1_20250717_141225.pcap	ice
79.6119	92.8223	8.8928	77.6938	66.895	radar_1_20250819_155548.pcap	ice
81.4727	96.0119	9.86854	76.4043	71.1204	radar_1_20250819_163758.pcap	ice
82.5801	97.8253	10.4959	76.5318	71.2129	radar_200_20250717_140739.pcap	ice
81.5153	96.6373	10.3214	76.4007	70.7222	radar_200_20250819_172400.pcap	ice
82.0507	97.3048	10.5209	76.4777	70.3875	radar_201_20250717_140752.pcap	ice
81.5178	96.6384	10.3187	76.3879	70.729	radar_201_20250819_172413.pcap	ice
77.4838	91.2384	9.39722	75.5259	67.3542	radar_202_20250717_140806.pcap	ice
81.5225	96.6312	10.3081	76.3857	70.7725	radar_202_20250819_172427.pcap	ice
77.2666	91.2051	9.55982	75.4101	67.0858	radar_203_20250717_140820.pcap	ice
81.5299	96.6345	10.3053	76.3922	70.7447	radar_203_20250819_172441.pcap	ice
78.1582	92.1553	9.60568	76.1793	67.9375	radar_204_20250717_140833.pcap	ice
81.5291	96.6399	10.3096	76.3779	70.7547	radar_204_20250819_172455.pcap	ice
78.9327	93.0152	9.66642	76.7819	68.6135	radar_205_20250717_140847.pcap	ice
81.5185	96.6438	10.3226	76.3777	70.727	radar_205_20250819_172508.pcap	ice
79.5284	93.6922	9.71015	77.0956	69.5499	radar_206_20250717_140901.pcap	ice
81.5405	96.6384	10.2981	76.3726	70.8018	radar_206_20250819_172522.pcap	ice
79.8718	94.0986	9.74461	77.1698	69.4782	radar_207_20250717_140914.pcap	ice
81.2316	96.3966	10.362	76.1403	70.4309	radar_207_20250819_172536.pcap	ice
79.9869	94.2541	9.77702	77.189	69.3212	radar_208_20250717_140928.pcap	ice
81.543	96.6493	10.3062	76.3914	70.763	radar_208_20250819_172549.pcap	ice
80.0445	94.3261	9.78946	77.2203	69.2934	radar_209_20250717_140942.pcap	ice
81.5638	96.656	10.2926	76.3839	70.8279	radar_209_20250819_172603.pcap	ice
80.5981	94.9532	9.93957	76.7675	67.2891	radar_20_20250703_141858.pcap	ice
80.3105	94.1201	9.24503	76.9306	68.356	radar_20_20250703_142734.pcap	ice
82.2383	96.8921	10.4457	79.254	68.404	radar_20_20250703_143446.pcap	ice
78.8372	90.6464	7.38716	76.6148	69.8276	radar_20_20250704_150854.pcap	ice
83.5602	98.8791	11.1347	81.4298	68.5825	radar_20_20250704_151608.pcap	ice
78.1508	85.591	6.29655	76.9246	67.7101	radar_20_20250704_152403.pcap	ice
82.102	97.8553	11.0885	76.6275	67.7315	radar_20_20250709_133743.pcap	ice
80.7336	96.3886	10.9642	76.7484	66.6406	radar_20_20250709_134512.pcap	ice
83.5215	100.235	11.7043	76.7458	70.9111	radar_20_20250709_135227.pcap	ice
82.0778	97.9324	11.1952	76.2925	67.5628	radar_20_20250717_141644.pcap	ice
82.227	95.9887	9.09256	78.9827	69.9068	radar_20_20250819_160008.pcap	ice
81.2518	95.8208	9.89535	76.1438	70.8694	radar_20_20250819_164218.pcap	ice
81.5713	96.6631	10.2932	76.3907	70.8311	radar_210_20250819_172617.pcap	ice
81.5656	96.6758	10.3105	76.4048	70.7409	radar_211_20250819_172630.pcap	ice
81.5734	96.6754	10.3009	76.3945	70.8265	radar_212_20250819_172644.pcap	ice
81.582	96.6694	10.2893	76.3927	70.8136	radar_213_20250819_172658.pcap	ice
81.5906	96.6749	10.2854	76.3846	70.8583	radar_214_20250819_172711.pcap	ice
81.5863	96.6798	10.2942	76.3908	70.8039	radar_215_20250819_172725.pcap	ice
81.5827	96.6717	10.2912	76.3982	70.828	radar_216_20250819_172739.pcap	ice
81.5765	96.6731	10.297	76.3781	70.8172	radar_217_20250819_172752.pcap	ice
81.5891	96.6715	10.2854	76.4014	70.8503	radar_218_20250819_172806.pcap	ice
81.5718	96.6712	10.3017	76.4044	70.7855	radar_219_20250819_172820.pcap	ice
80.3209	94.655	9.92983	76.5021	66.9623	radar_21_20250703_141912.pcap	ice
80.0284	93.8751	9.28239	76.6191	67.9352	radar_21_20250703_142747.pcap	ice
82.2519	96.9243	10.4594	79.2486	68.4006	radar_21_20250703_143459.pcap	ice
78.8298	90.6213	7.37808	76.6131	69.8119	radar_21_20250704_150908.pcap	ice
83.5587	98.8745	11.1295	81.4189	68.5927	radar_21_20250704_151622.pcap	ice
78.114	85.6022	6.25962	76.8519	67.6994	radar_21_20250704_152417.pcap	ice
81.8948	97.5314	10.9749	76.6429	67.7426	radar_21_20250709_133757.pcap	ice
80.911	96.6696	11.0611	76.7495	66.5614	radar_21_20250709_134525.pcap	ice
83.4668	100.092	11.6281	76.7606	70.9349	radar_21_20250709_135240.pcap	ice
82.1039	97.9441	11.1781	76.3088	67.6238	radar_21_20250717_141658.pcap	ice
82.5056	96.2526	9.0706	79.2654	70.308	radar_21_20250819_160022.pcap	ice
81.5498	96.0687	9.85139	76.4038	71.1969	radar_21_20250819_164232.pcap	ice
81.5791	96.6702	10.2932	76.3858	70.814	radar_220_20250819_172833.pcap	ice
81.5861	96.6673	10.2854	76.3931	70.8397	radar_221_20250819_172847.pcap	ice
81.5989	96.6741	10.2795	76.392	70.8457	radar_222_20250819_172901.pcap	ice
81.5735	96.6661	10.2953	76.3894	70.8145	radar_223_20250819_172914.pcap	ice
81.2833	96.4296	10.3447	76.1234	70.4734	radar_224_20250819_172928.pcap	ice
81.5975	96.6759	10.2822	76.3787	70.8287	radar_225_20250819_172942.pcap	ice
81.5914	96.6772	10.2883	76.3715	70.8381	radar_226_20250819_172955.pcap	ice
81.5893	96.6719	10.2873	76.3937	70.8357	radar_227_20250819_173009.pcap	ice
81.5947	96.6754	10.2856	76.3979	70.8432	radar_228_20250819_173023.pcap	ice
81.5949	96.6725	10.2836	76.3881	70.8206	radar_229_20250819_173036.pcap	ice
80.345	94.6645	9.91415	76.4868	67.0178	radar_22_20250703_141926.pcap	ice
80.0724	93.972	9.31494	76.6459	67.992	radar_22_20250703_142801.pcap	ice
82.2476	96.9035	10.4462	79.2454	68.3984	radar_22_20250703_143513.pcap	ice
78.8134	90.5777	7.36363	76.6093	69.8191	radar_22_20250704_150922.pcap	ice
83.565	98.8736	11.119	81.4184	68.6464	radar_22_20250704_151635.pcap	ice
78.3996	85.8614	6.21035	77.0678	68.1224	radar_22_20250704_152430.pcap	ice
81.6984	97.2337	10.8735	76.6379	67.767	radar_22_20250709_133810.pcap	ice
81.0491	96.8954	11.1443	76.7642	66.5072	radar_22_20250709_134539.pcap	ice
83.3469	99.8898	11.5542	76.7667	70.9312	radar_22_20250709_135254.pcap	ice
82.1299	97.9555	11.1575	76.2829	67.7915	radar_22_20250717_141712.pcap	ice
82.256	96.0155	9.08721	78.999	69.9812	radar_22_20250819_160035.pcap	ice
81.5693	96.0737	9.83974	76.4052	71.2337	radar_22_20250819_164246.pcap	ice
81.606	96.688	10.2862	76.3954	70.8462	radar_230_20250819_173050.pcap	ice
81.6084	96.6835	10.2802	76.3899	70.8508	radar_231_20250819_173104.pcap	ice
81.6151	96.6853	10.2768	76.4005	70.8708	radar_232_20250819_173117.pcap	ice
81.6109	96.6797	10.2729	76.3485	70.8721	radar_233_20250819_173131.pcap	ice
81.6113	96.6836	10.2792	76.41	70.8703	radar_234_20250819_173145.pcap	ice
81.6141	96.6801	10.2737	76.4014	70.8681	radar_235_20250819_173158.pcap	ice
81.3038	96.4293	10.3294	76.141	70.4945	radar_236_20250819_173212.pcap	ice
81.6304	96.6827	10.2626	76.4111	70.8984	radar_237_20250819_173226.pcap	ice
81.6316	96.6863	10.2638	76.3957	70.8968	radar_238_20250819_173240.pcap	ice
81.6293	96.7006	10.2781	76.4005	70.8673	radar_239_20250819_173253.pcap	ice
80.362	94.6726	9.91122	76.516	67.0238	radar_23_20250703_141939.pcap	ice
80.1022	94.0105	9.32063	76.6624	67.9766	radar_23_20250703_142815.pcap	ice
82.5787	97.2101	10.4366	79.6847	68.7343	radar_23_20250703_143527.pcap	ice
78.7985	90.5533	7.3672	76.6336	69.7571	radar_23_20250704_150935.pcap	ice
83.5686	98.8716	11.108	81.3857	68.6349	radar_23_20250704_151649.pcap	ice
78.0863	85.5417	6.24778	76.8318	67.6429	radar_23_20250704_152444.pcap	ice
81.4943	96.8973	10.7462	76.6625	67.8189	radar_23_20250709_133824.pcap	ice
81.1904	97.0973	11.1988	76.7644	66.5329	radar_23_20250709_134553.pcap	ice
83.2438	99.693	11.4703	76.7597	70.9508	radar_23_20250709_135308.pcap	ice
82.1701	97.9739	11.1269	76.2834	68.0133	radar_23_20250717_141725.pcap	ice
82.2499	96.0258	9.10294	78.9897	69.9287	radar_23_20250819_160049.pcap	ice
81.5722	96.0807	9.84226	76.4062	71.2623	radar_23_20250819_164259.pcap	ice
81.3311	96.4471	10.322	76.1623	70.5426	radar_240_20250819_173307.pcap	ice
81.6348	96.6891	10.2643	76.4028	70.8903	radar_241_20250819_173321.pcap	ice
81.6217	96.6885	10.2743	76.39	70.8904	radar_242_20250819_173334.pcap	ice
81.6277	96.6907	10.2726	76.4103	70.8643	radar_243_20250819_173348.pcap	ice
81.6251	96.6894	10.2726	76.3966	70.8921	radar_244_20250819_173402.pcap	ice
81.6049	96.6482	10.2594	76.3964	70.888	radar_245_20250819_173415.pcap	ice
76.431	88.3065	8.42869	75.9159	61.9411	radar_246_20250819_173429.pcap	ice
77.4265	89.473	8.48734	76.4727	62.8271	radar_247_20250819_173443.pcap	ice
77.3174	89.4139	8.47036	76.1916	62.9389	radar_248_20250819_173456.pcap	ice
77.5563	89.7433	8.57339	76.4523	62.8867	radar_249_20250819_173510.pcap	ice
80.663	94.9607	9.90364	76.8205	67.3261	radar_24_20250703_141953.pcap	ice
80.1244	94.0904	9.36146	76.704	67.9891	radar_24_20250703_142828.pcap	ice
82.2615	96.9093	10.4374	79.233	68.4258	radar_24_20250703_143540.pcap	ice
78.7874	90.5278	7.36327	76.6232	69.7248	radar_24_20250704_150949.pcap	ice
83.5371	98.8294	11.093	81.3304	68.6173	radar_24_20250704_151703.pcap	ice
78.069	85.4919	6.24375	76.7572	67.6373	radar_24_20250704_152458.pcap	ice
81.3476	96.6651	10.6645	76.6629	67.7889	radar_24_20250709_133838.pcap	ice
81.281	97.2459	11.2578	76.7759	66.4604	radar_24_20250709_134606.pcap	ice
83.1536	99.4916	11.3698	76.7597	71.0444	radar_24_20250709_135322.pcap	ice
82.1836	97.988	11.1265	76.2925	68.0224	radar_24_20250717_141739.pcap	ice
82.5339	96.3118	9.09435	79.2461	70.3203	radar_24_20250819_160103.pcap	ice
81.5714	96.0752	9.8395	76.3995	71.2507	radar_24_20250819_164313.pcap	ice
77.3731	89.5327	8.5052	76.2215	62.9814	radar_250_20250819_173524.pcap	ice
77.3941	89.5694	8.50677	76.2181	63.0498	radar_251_20250819_173537.pcap	ice
77.5951	89.8384	8.60147	76.4702	62.9468	radar_252_20250819_173551.pcap	ice
77.6164	89.8618	8.5866	76.4431	63.035	radar_253_20250819_173605.pcap	ice
77.6102	89.8882	8.62676	76.4792	62.9281	radar_254_20250819_173618.pcap	ice
77.618	89.8947	8.62229	76.4569	62.944	radar_255_20250819_173632.pcap	ice
77.6413	89.9276	8.61878	76.4808	63.0197	radar_256_20250819_173646.pcap	ice
77.6312	89.9253	8.62719	76.4865	62.9949	radar_257_20250819_173659.pcap	ice
77.6535	89.941	8.60965	76.4896	63.0795	radar_258_20250819_173713.pcap	ice
77.6586	89.9634	8.6329	76.4961	63.0127	radar_259_20250819_173727.pcap	ice
80.3767	94.6668	9.90191	76.537	67.0114	radar_25_20250703_142007.pcap	ice
80.1416	94.1367	9.38056	76.6931	67.9796	radar_25_20250703_142842.pcap	ice
82.272	96.9259	10.4408	79.2191	68.4302	radar_25_20250703_143554.pcap	ice
78.7808	90.5101	7.36004	76.6295	69.7514	radar_25_20250704_151003.pcap	ice
83.507	98.8088	11.1059	81.3026	68.4766	radar_25_20250704_151716.pcap	ice
78.0828	85.4883	6.22802	76.8044	67.6869	radar_25_20250704_152512.pcap	ice
81.2309	96.4642	10.5805	76.6515	67.8217	radar_25_20250709_133851.pcap	ice
81.3884	97.3528	11.2562	76.7831	66.5508	radar_25_20250709_134620.pcap	ice
82.9875	99.2511	11.2983	76.7769	71.0187	radar_25_20250709_135335.pcap	ice
82.2009	97.9947	11.1144	76.3012	68.107	radar_25_20250717_141753.pcap	ice
82.2751	96.0682	9.11951	79.0036	69.9175	radar_25_20250819_160116.pcap	ice
81.5788	96.0748	9.8341	76.4153	71.264	radar_25_20250819_164327.pcap	ice
77.664	89.9745	8.63004	76.4915	63.0527	radar_260_20250819_173740.pcap	ice
77.6662	89.9805	8.63965	76.5142	63.0233	radar_261_20250819_173754.pcap	ice
77.6662	89.9959	8.64773	76.497	63.0206	radar_262_20250819_173808.pcap	ice
77.6781	89.9957	8.62196	76.4851	63.1359	radar_263_20250819_173821.pcap	ice
77.6757	90.0126	8.64374	76.4813	63.0727	radar_264_20250819_173835.pcap	ice
77.6778	90.0141	8.64114	76.5014	63.085	radar_265_20250819_173849.pcap	ice
77.6719	90.0156	8.64929	76.4929	63.0608	radar_266_20250819_173902.pcap	ice
77.6579	90.0009	8.64659	76.503	63.0737	radar_267_20250819_173916.pcap	ice
77.6592	90.0133	8.65366	76.4783	63.0613	radar_268_20250819_173930.pcap	ice
77.4558	89.7603	8.57506	76.2352	63.1412	radar_269_20250819_173943.pcap	ice
80.3873	94.6693	9.89404	76.5255	67.02	radar_26_20250703_142020.pcap	ice
80.1641	94.1958	9.39956	76.6725	68.0214	radar_26_20250703_142856.pcap	ice
82.2764	96.9159	10.4273	79.2361	68.4748	radar_26_20250703_143608.pcap	ice
78.7663	90.4994	7.36678	76.6223	69.7003	radar_26_20250704_151016.pcap	ice
83.4846	98.7688	11.0801	81.246	68.5613	radar_26_20250704_151730.pcap	ice
78.0727	85.4405	6.21178	76.7835	67.7243	radar_26_20250704_152525.pcap	ice
81.1421	96.29	10.4994	76.6596	67.849	radar_26_20250709_133905.pcap	ice
81.4366	97.4511	11.3063	76.7817	66.4693	radar_26_20250709_134634.pcap	ice
82.8185	98.9743	11.1963	76.7579	71.0699	radar_26_20250709_135349.pcap	ice
82.2597	98.0269	11.0803	76.3244	68.3385	radar_26_20250717_141807.pcap	ice
82.2828	96.0813	9.12348	78.9992	69.9214	radar_26_20250819_160130.pcap	ice
81.5842	96.0846	9.8369	76.4075	71.2616	radar_26_20250819_164340.pcap	ice
77.6661	90.0183	8.64916	76.5083	63.0994	radar_270_20250819_173957.pcap	ice
77.6646	90.0348	8.66954	76.491	63.037	radar_271_20250819_174011.pcap	ice
77.6402	90.0244	8.68596	76.4886	62.9762	radar_272_20250819_174024.pcap	ice
77.663	90.0288	8.66027	76.4959	63.0669	radar_273_20250819_174038.pcap	ice
77.6512	90.0373	8.68873	76.5061	62.9744	radar_274_20250819_174052.pcap	ice
77.654	90.0425	8.68327	76.5055	63.0191	radar_275_20250819_174106.pcap	ice
77.6645	90.0511	8.67113	76.4863	63.075	radar_276_20250819_174119.pcap	ice
77.4298	89.7963	8.63445	76.2396	63.0056	radar_277_20250819_174133.pcap	ice
77.6576	90.0464	8.67186	76.4966	63.0796	radar_278_20250819_174147.pcap	ice
77.6457	90.0528	8.69227	76.4931	63.0162	radar_279_20250819_174200.pcap	ice
80.6846	94.9567	9.89463	76.8254	67.2684	radar_27_20250703_142034.pcap	ice
80.175	94.2372	9.4243	76.6835	67.964	radar_27_20250703_142909.pcap	ice
82.2846	96.9464	10.4457	79.221	68.4444	radar_27_20250703_143621.pcap	ice
78.769	90.5064	7.37602	76.6261	69.7011	radar_27_20250704_151030.pcap	ice
83.4639	98.7385	11.0679	81.18	68.5238	radar_27_20250704_151744.pcap	ice
78.0625	85.4366	6.2279	76.823	67.6406	radar_27_20250704_152539.pcap	ice
81.017	96.0882	10.4271	76.6671	67.8341	radar_27_20250709_133919.pcap	ice
81.4673	97.4954	11.3227	76.8001	66.4222	radar_27_20250709_134647.pcap	ice
82.6228	98.6756	11.1011	76.7724	71.1041	radar_27_20250709_135403.pcap	ice
82.2496	98.0365	11.1049	76.337	68.2216	radar_27_20250717_141820.pcap	ice
82.3021	96.1064	9.1285	79.0191	69.948	radar_27_20250819_160144.pcap	ice
81.2933	95.8329	9.87219	76.1438	70.9394	radar_27_20250819_164354.pcap	ice
77.6569	90.0601	8.68868	76.5073	63.0397	radar_280_20250819_174214.pcap	ice
77.6486	90.0667	8.69829	76.4841	63.018	radar_281_20250819_174228.pcap	ice
77.6693	90.0846	8.692	76.5036	63.0677	radar_282_20250819_174241.pcap	ice
77.4447	89.8191	8.62322	76.2354	63.0974	radar_283_20250819_174255.pcap	ice
77.6618	90.0777	8.691	76.5117	63.0684	radar_284_20250819_174309.pcap	ice
77.6576	90.0831	8.69785	76.5117	63.0609	radar_285_20250819_174322.pcap	ice
77.6682	90.0846	8.6875	76.5079	63.0849	radar_286_20250819_174336.pcap	ice
77.6667	90.0901	8.69088	76.507	63.1021	radar_287_20250819_174350.pcap	ice
77.676	90.0919	8.68236	76.517	63.1257	radar_288_20250819_174403.pcap	ice
77.6552	90.0954	8.70249	76.4841	63.0823	radar_289_20250819_174417.pcap	ice
80.3938	94.6458	9.86975	76.5253	67.0725	radar_28_20250703_142048.pcap	ice
80.1857	94.2672	9.43934	76.6726	67.9909	radar_28_20250703_142923.pcap	ice
82.3007	96.974	10.4542	79.2065	68.4673	radar_28_20250703_143635.pcap	ice
78.7787	90.5324	7.38419	76.6348	69.69	radar_28_20250704_151044.pcap	ice
83.4489	98.6931	11.0357	81.1408	68.577	radar_28_20250704_151757.pcap	ice
78.0819	85.4102	6.19704	76.8308	67.7239	radar_28_20250704_152553.pcap	ice
80.9745	95.9862	10.3753	76.6839	67.836	radar_28_20250709_133932.pcap	ice
81.4955	97.515	11.3182	76.7864	66.4295	radar_28_20250709_134701.pcap	ice
82.3772	98.3359	11.014	76.7791	71.092	radar_28_20250709_135416.pcap	ice
82.2303	98.0193	11.1086	76.3318	68.153	radar_28_20250717_141834.pcap	ice
82.3061	96.109	9.12535	79.0098	69.9803	radar_28_20250819_160157.pcap	ice
81.5979	96.0819	9.82286	76.4049	71.2783	radar_28_20250819_164408.pcap	ice
77.6537	90.0941	8.70211	76.4806	63.0751	radar_290_20250819_174431.pcap	ice
76.8505	86.8827	6.33	75.8872	69.4982	radar_291_20250819_174444.pcap	ice
77.8768	87.9904	6.31055	76.417	70.5949	radar_292_20250819_174458.pcap	ice
77.728	87.8909	6.33129	76.1635	70.4011	radar_293_20250819_174512.pcap	ice
77.7498	87.9278	6.33723	76.1233	70.4207	radar_294_20250819_174525.pcap	ice
78.0099	88.1857	6.3428	76.3883	70.6857	radar_295_20250819_174539.pcap	ice
78.0221	88.1921	6.33276	76.3909	70.7309	radar_296_20250819_174553.pcap	ice
78.0246	88.2044	6.34258	76.3946	70.6911	radar_297_20250819_174606.pcap	ice
77.7763	87.9599	6.33651	76.1298	70.4089	radar_298_20250819_174620.pcap	ice
78.0249	88.2122	6.34667	76.3955	70.6877	radar_299_20250819_174634.pcap	ice
80.4026	94.6562	9.87493	76.5262	67.0391	radar_29_20250703_142101.pcap	ice
80.5353	94.6566	9.45621	77.0377	68.3722	radar_29_20250703_142937.pcap	ice
82.2874	96.9689	10.4624	79.1877	68.4174	radar_29_20250703_143649.pcap	ice
78.7752	90.5506	7.40034	76.645	69.6996	radar_29_20250704_151057.pcap	ice
83.411	98.6542	11.0431	81.125	68.442	radar_29_20250704_151811.pcap	ice
78.3875	85.6707	6.1438	77.0147	68.2564	radar_29_20250704_152606.pcap	ice
80.9593	95.9248	10.342	76.6864	67.8014	radar_29_20250709_133946.pcap	ice
81.4882	97.4876	11.3048	76.8388	66.4103	radar_29_20250709_134715.pcap	ice
82.1147	98.0033	10.9504	76.7669	71.1582	radar_29_20250709_135430.pcap	ice
82.2143	98.0276	11.1367	76.3346	68.026	radar_29_20250717_141848.pcap	ice
82.3145	96.1305	9.13909	79.034	69.9508	radar_29_20250819_160211.pcap	ice
81.5933	96.0864	9.83119	76.4121	71.2981	radar_29_20250819_164421.pcap	ice
80.307	94.112	9.79638	77.0006	66.0363	radar_2_20250702_134806.pcap	ice
79.1482	93.1041	9.65719	76.4198	66.751	radar_2_20250703_141452.pcap	ice
80.5544	93.1238	8.5292	78.6477	68.8445	radar_2_20250703_142327.pcap	ice
81.6594	96.4649	10.7499	79.2036	66.615	radar_2_20250703_143039.pcap	ice
78.4094	90.3489	7.5186	76.6382	69.3204	radar_2_20250704_150448.pcap	ice
82.9765	97.8057	10.6963	80.9414	69.0844	radar_2_20250704_151202.pcap	ice
77.9825	86.6697	6.95135	76.7598	66.2287	radar_2_20250704_151957.pcap	ice
83.9041	100.855	12.6235	81.1285	65.4806	radar_2_20250709_133337.pcap	ice
74.2662	82.3273	5.77333	74.8268	65.1018	radar_2_20250709_134105.pcap	ice
80.9714	95.9892	10.2937	76.6665	70.6028	radar_2_20250709_134820.pcap	ice
82.1611	97.9918	11.216	76.9314	67.4596	radar_2_20250717_141238.pcap	ice
81.1244	94.4174	8.80023	78.8064	69.1154	radar_2_20250819_155602.pcap	ice
81.4631	96.008	9.87236	76.3933	71.1019	radar_2_20250819_163812.pcap	ice
78.042	88.2286	6.34632	76.3917	70.7151	radar_300_20250819_174707.pcap	ice
78.0517	88.2354	6.3434	76.3943	70.7047	radar_301_20250819_174721.pcap	ice
78.0524	88.239	6.34311	76.3853	70.7203	radar_302_20250819_174735.pcap	ice
78.0563	88.2465	6.34705	76.3819	70.6998	radar_303_20250819_174748.pcap	ice
78.066	88.2504	6.34367	76.3874	70.7488	radar_304_20250819_174802.pcap	ice
78.0726	88.2567	6.34292	76.392	70.7586	radar_305_20250819_174816.pcap	ice
78.0761	88.2612	6.34291	76.3963	70.7452	radar_306_20250819_174830.pcap	ice
78.0759	88.2619	6.34506	76.4013	70.7237	radar_307_20250819_174843.pcap	ice
78.0779	88.2622	6.34457	76.396	70.7412	radar_308_20250819_174857.pcap	ice
78.0717	88.2521	6.33982	76.3851	70.7436	radar_309_20250819_174911.pcap	ice
83.0468	98.5644	10.7818	76.9197	69.5293	radar_30_20250717_141901.pcap	ice
82.3207	96.1387	9.14011	79.0404	69.9799	radar_30_20250819_160225.pcap	ice
81.5938	96.0922	9.83503	76.4148	71.2607	radar_30_20250819_164435.pcap	ice
77.8304	88.0149	6.33603	76.135	70.509	radar_310_20250819_174924.pcap	ice
78.0802	88.2615	6.33955	76.3703	70.7559	radar_311_20250819_174938.pcap	ice
78.0869	88.2678	6.34356	76.3945	70.739	radar_312_20250819_174952.pcap	ice
78.089	88.2666	6.34024	76.4091	70.7447	radar_313_20250819_175005.pcap	ice
78.0955	88.2719	6.33791	76.3879	70.7516	radar_314_20250819_175019.pcap	ice
78.0972	88.2728	6.33712	76.3899	70.7652	radar_315_20250819_175033.pcap	ice
78.0927	88.2653	6.33492	76.3862	70.7582	radar_316_20250819_175046.pcap	ice
78.1005	88.2643	6.32683	76.3981	70.7578	radar_317_20250819_175100.pcap	ice
78.0909	88.2583	6.33373	76.4009	70.737	radar_318_20250819_175114.pcap	ice
78.0815	88.2502	6.33195	76.375	70.7616	radar_319_20250819_175127.pcap	ice
83.5704	98.929	10.5905	77.1906	70.4762	radar_31_20250717_141915.pcap	ice
82.3366	96.1491	9.13373	79.028	69.9885	radar_31_20250819_160238.pcap	ice
81.5938	96.0907	9.83501	76.3985	71.2931	radar_31_20250819_164449.pcap	ice
78.0872	88.2482	6.32619	76.3889	70.7343	radar_320_20250819_175141.pcap	ice
78.0791	88.2513	6.33771	76.3929	70.7352	radar_321_20250819_175155.pcap	ice
78.0824	88.2459	6.33058	76.3845	70.7499	radar_322_20250819_175208.pcap	ice
78.0932	88.2476	6.32149	76.3876	70.747	radar_323_20250819_175222.pcap	ice
78.0785	88.2317	6.32028	76.3699	70.7529	radar_324_20250819_175236.pcap	ice
77.8235	87.9901	6.32399	76.1267	70.4667	radar_325_20250819_175249.pcap	ice
78.0792	88.2311	6.32067	76.3758	70.7323	radar_326_20250819_175303.pcap	ice
83.9188	99.2332	10.5229	77.4635	71.1337	radar_32_20250717_141929.pcap	ice
82.3254	96.1542	9.14994	79.0203	69.9601	radar_32_20250819_160252.pcap	ice
81.5929	96.0929	9.83801	76.4074	71.2764	radar_32_20250819_164502.pcap	ice
83.9873	99.285	10.5015	77.4821	71.2584	radar_33_20250717_141942.pcap	ice
82.3408	96.1552	9.13449	79.0275	70.0027	radar_33_20250819_160306.pcap	ice
81.5936	96.0848	9.83065	76.4023	71.293	radar_33_20250819_164516.pcap	ice
84.0053	99.3011	10.4971	77.5034	71.3208	radar_34_20250717_141956.pcap	ice
82.3491	96.1692	9.14069	79.0427	69.9989	radar_34_20250819_160319.pcap	ice
81.5988	96.0921	9.83341	76.4161	71.2756	radar_34_20250819_164530.pcap	ice
84.0383	99.3134	10.4733	77.4846	71.4075	radar_35_20250717_142010.pcap	ice
82.348	96.1667	9.14244	79.0509	69.9597	radar_35_20250819_160333.pcap	ice
81.5993	96.0867	9.82779	76.3943	71.2921	radar_35_20250819_164543.pcap	ice
84.0742	99.3368	10.4595	77.4896	71.4698	radar_36_20250717_142023.pcap	ice
82.369	96.1834	9.13306	79.0398	70.0236	radar_36_20250819_160347.pcap	ice
81.6056	96.0957	9.82945	76.393	71.2918	radar_36_20250819_164557.pcap	ice
84.0916	99.3544	10.4592	77.4968	71.4837	radar_37_20250717_142037.pcap	ice
82.6305	96.4375	9.11881	79.2911	70.3717	radar_37_20250819_160400.pcap	ice
81.6072	96.0948	9.82748	76.3877	71.3017	radar_37_20250819_164611.pcap	ice
84.1045	99.3692	10.4593	77.5055	71.516	radar_38_20250717_142051.pcap	ice
82.3712	96.1869	9.13346	79.0417	70.0413	radar_38_20250819_160414.pcap	ice
81.6158	96.0941	9.82183	76.4214	71.2882	radar_38_20250819_164624.pcap	ice
84.1058	99.3631	10.4506	77.4909	71.545	radar_39_20250717_142104.pcap	ice
82.3742	96.1848	9.13053	79.065	70.0429	radar_39_20250819_160428.pcap	ice
81.6104	96.0902	9.82216	76.3918	71.3109	radar_39_20250819_164638.pcap	ice
80.2964	94.1217	9.81502	77.0026	65.9868	radar_3_20250702_134830.pcap	ice
79.3793	93.4288	9.71827	76.5266	66.8863	radar_3_20250703_141506.pcap	ice
81.1311	93.8435	8.62996	79.1009	69.3867	radar_3_20250703_142341.pcap	ice
81.9445	96.6448	10.5875	79.3196	67.5053	radar_3_20250703_143053.pcap	ice
78.8783	90.8192	7.50613	76.9437	69.9426	radar_3_20250704_150502.pcap	ice
83.1403	98.0439	10.7869	81.2079	68.8605	radar_3_20250704_151215.pcap	ice
78.0733	86.6694	6.75698	76.8433	66.6936	radar_3_20250704_152010.pcap	ice
83.9537	100.944	12.6554	81.1392	65.4825	radar_3_20250709_133350.pcap	ice
74.7746	83.5545	6.05237	75.5541	65.5044	radar_3_20250709_134119.pcap	ice
81.3068	96.5722	10.4785	76.6066	70.7603	radar_3_20250709_134834.pcap	ice
82.2007	98.0388	11.2231	76.9513	67.4501	radar_3_20250717_141252.pcap	ice
81.8214	95.2637	8.8513	79.1366	70.0124	radar_3_20250819_155616.pcap	ice
81.4804	96.0215	9.86879	76.3905	71.1255	radar_3_20250819_163826.pcap	ice
84.1253	99.3836	10.4528	77.5282	71.5448	radar_40_20250717_142118.pcap	ice
82.3879	96.2025	9.13287	79.0584	70.0385	radar_40_20250819_160441.pcap	ice
81.6028	96.0948	9.83258	76.4029	71.2709	radar_40_20250819_164652.pcap	ice
84.1501	99.4019	10.4456	77.5167	71.5773	radar_41_20250717_142132.pcap	ice
82.3723	96.1956	9.1396	79.0349	70.0311	radar_41_20250819_160455.pcap	ice
81.6089	96.092	9.82505	76.3986	71.2934	radar_41_20250819_164705.pcap	ice
84.1497	99.4025	10.4455	77.5234	71.5923	radar_42_20250717_142145.pcap	ice
82.3709	96.1849	9.13078	79.051	70.0407	radar_42_20250819_160509.pcap	ice
81.6043	96.0907	9.82896	76.3907	71.3093	radar_42_20250819_164719.pcap	ice
84.153	99.4106	10.4497	77.5384	71.5875	radar_43_20250717_142159.pcap	ice
82.37	96.1834	9.12902	79.0341	70.0425	radar_43_20250819_160523.pcap	ice
81.6022	96.096	9.83514	76.4031	71.3107	radar_43_20250819_164733.pcap	ice
84.1582	99.4069	10.4402	77.5254	71.6196	radar_44_20250717_142213.pcap	ice
82.3796	96.1855	9.12371	79.0516	70.0571	radar_44_20250819_160536.pcap	ice
81.6188	96.0965	9.82081	76.378	71.3255	radar_44_20250819_164747.pcap	ice
84.1569	99.409	10.4421	77.5231	71.6319	radar_45_20250717_142226.pcap	ice
82.3909	96.2056	9.13143	79.0579	70.0341	radar_45_20250819_160550.pcap	ice
81.6106	96.1001	9.83268	76.4244	71.3082	radar_45_20250819_164800.pcap	ice
84.1766	99.4279	10.4422	77.5501	71.6395	radar_46_20250717_142240.pcap	ice
82.3923	96.2075	9.13008	79.0601	70.0816	radar_46_20250819_160604.pcap	ice
81.3295	95.8592	9.8659	76.1466	70.9817	radar_46_20250819_164814.pcap	ice
84.1909	99.4396	10.4369	77.5179	71.6777	radar_47_20250717_142254.pcap	ice
82.4017	96.2087	9.12243	79.0655	70.0894	radar_47_20250819_160617.pcap	ice
81.629	96.1119	9.82609	76.4072	71.2964	radar_47_20250819_164828.pcap	ice
83.8309	99.1388	10.4767	77.1698	71.457	radar_48_20250717_142308.pcap	ice
82.394	96.2086	9.12886	79.0555	70.0882	radar_48_20250819_160631.pcap	ice
81.6291	96.1038	9.81911	76.3927	71.3549	radar_48_20250819_164841.pcap	ice
84.2068	99.4562	10.4385	77.5649	71.6913	radar_49_20250717_142321.pcap	ice
82.3979	96.2098	9.12816	79.0719	70.06	radar_49_20250819_160645.pcap	ice
81.6121	96.1099	9.83738	76.3746	71.3282	radar_49_20250819_164855.pcap	ice
80.2897	94.1284	9.80712	76.9991	66.0462	radar_4_20250702_134855.pcap	ice
79.2699	93.3958	9.76361	76.3021	66.7336	radar_4_20250703_141519.pcap	ice
81.8144	94.6492	8.70579	79.6955	70.1658	radar_4_20250703_142355.pcap	ice
81.8425	96.5091	10.4843	78.9715	67.864	radar_4_20250703_143107.pcap	ice
78.6734	90.6659	7.53672	76.5386	69.5673	radar_4_20250704_150515.pcap	ice
82.9444	97.9742	10.9155	81.0017	68.2047	radar_4_20250704_151229.pcap	ice
78.1466	86.7058	6.57964	76.8787	67.1269	radar_4_20250704_152024.pcap	ice
83.9775	101.001	12.6772	81.1096	65.5041	radar_4_20250709_133404.pcap	ice
75.5519	85.1468	6.45547	76.706	65.9486	radar_4_20250709_134133.pcap	ice
81.5991	97.0648	10.6353	76.5946	70.8806	radar_4_20250709_134848.pcap	ice
82.1947	98.0675	11.2601	76.927	67.3046	radar_4_20250717_141306.pcap	ice
82.1504	95.6958	8.90508	79.2187	70.2273	radar_4_20250819_155629.pcap	ice
81.4849	96.0186	9.86362	76.4044	71.1387	radar_4_20250819_163840.pcap	ice
84.2075	99.4569	10.4366	77.5661	71.7291	radar_50_20250717_142335.pcap	ice
82.4143	96.2086	9.1101	79.0698	70.11	radar_50_20250819_160658.pcap	ice
81.6324	96.1101	9.8214	76.399	71.3441	radar_50_20250819_164909.pcap	ice
84.2177	99.4656	10.4349	77.5552	71.7319	radar_51_20250717_142349.pcap	ice
82.4064	96.2054	9.11725	79.0686	70.0559	radar_51_20250819_160712.pcap	ice
81.6261	96.1187	9.8349	76.3936	71.3239	radar_51_20250819_164922.pcap	ice
84.2201	99.4687	10.4371	77.5895	71.7287	radar_52_20250717_142402.pcap	ice
82.4145	96.2139	9.11744	79.0768	70.0701	radar_52_20250819_160726.pcap	ice
81.6362	96.119	9.82502	76.3871	71.3543	radar_52_20250819_164936.pcap	ice
84.2292	99.4765	10.4335	77.5712	71.7523	radar_53_20250717_142416.pcap	ice
82.4051	96.2022	9.11418	79.0676	70.0715	radar_53_20250819_160739.pcap	ice
81.6357	96.1133	9.82295	76.4095	71.3536	radar_53_20250819_164950.pcap	ice
84.2277	99.4784	10.4369	77.5571	71.73	radar_54_20250717_142430.pcap	ice
82.4039	96.1891	9.10128	79.0613	70.0995	radar_54_20250819_160753.pcap	ice
81.6297	96.1164	9.82961	76.3951	71.3457	radar_54_20250819_165003.pcap	ice
84.2401	99.4788	10.4225	77.562	71.819	radar_55_20250717_142443.pcap	ice
82.404	96.1965	9.10954	79.0688	70.0684	radar_55_20250819_160807.pcap	ice
80.5119	95.8228	10.6222	75.8631	68.712	radar_55_20250819_165017.pcap	ice
84.2298	99.475	10.4294	77.5535	71.7745	radar_56_20250717_142457.pcap	ice
82.4075	96.193	9.10477	79.0732	70.0661	radar_56_20250819_160820.pcap	ice
81.5347	96.8637	10.5899	76.3691	70.0554	radar_56_20250819_165031.pcap	ice
84.2635	99.4998	10.4222	77.5673	71.8055	radar_57_20250717_142511.pcap	ice
82.4051	96.192	9.10337	79.0773	70.0944	radar_57_20250819_160834.pcap	ice
81.6395	97.0378	10.6399	76.3146	70.1235	radar_57_20250819_165044.pcap	ice
84.3175	99.4932	10.3772	77.5275	71.8115	radar_58_20250717_142524.pcap	ice
82.4118	96.1906	9.0961	79.0792	70.0932	radar_58_20250819_160848.pcap	ice
81.3819	96.8576	10.7141	76.0864	69.6246	radar_58_20250819_165058.pcap	ice
82.1985	98.149	11.1048	76.6691	69.5607	radar_59_20250717_142538.pcap	ice
82.4047	96.1805	9.09395	79.0785	70.0938	radar_59_20250819_160901.pcap	ice
81.3761	96.8724	10.7334	76.0851	69.5421	radar_59_20250819_165112.pcap	ice
80.2636	94.1251	9.82325	77.0073	65.9927	radar_5_20250702_134920.pcap	ice
79.7139	93.9643	9.86202	76.67	67.0572	radar_5_20250703_141533.pcap	ice
81.8111	94.7477	8.76634	79.5413	70.0622	radar_5_20250703_142408.pcap	ice
81.9172	96.5721	10.4641	79.0484	67.9864	radar_5_20250703_143120.pcap	ice
78.7297	90.714	7.52972	76.5255	69.5841	radar_5_20250704_150529.pcap	ice
83.0024	98.1123	11.0085	81.1413	67.8832	radar_5_20250704_151243.pcap	ice
77.7948	86.3627	6.4814	76.5775	66.8121	radar_5_20250704_152038.pcap	ice
84.0003	101.036	12.6717	81.042	65.5881	radar_5_20250709_133418.pcap	ice
76.2324	86.501	6.8406	76.7703	66.3404	radar_5_20250709_134146.pcap	ice
81.7976	97.4504	10.7856	76.6197	70.928	radar_5_20250709_134901.pcap	ice
82.2713	98.1068	11.2085	76.9418	67.6306	radar_5_20250717_141319.pcap	ice
82.1043	95.6788	8.9298	79.1258	70.1011	radar_5_20250819_155643.pcap	ice
81.2004	95.7718	9.89686	76.138	70.8092	radar_5_20250819_163853.pcap	ice
82.5638	98.5793	11.1684	76.8412	69.8606	radar_60_20250717_142552.pcap	ice
82.4053	96.1792	9.09274	79.0691	70.0764	radar_60_20250819_160915.pcap	ice
81.6693	97.1359	10.7013	76.34	69.9774	radar_60_20250819_165125.pcap	ice
82.6252	98.7021	11.227	76.8457	69.8986	radar_61_20250717_142605.pcap	ice
82.4055	96.1909	9.09949	79.0646	70.1009	radar_61_20250819_160929.pcap	ice
81.6673	97.1335	10.7007	76.323	69.9921	radar_61_20250819_165139.pcap	ice
82.6273	98.7321	11.2606	76.872	69.8349	radar_62_20250717_142619.pcap	ice
82.4096	96.1846	9.09223	79.0811	70.101	radar_62_20250819_160942.pcap	ice
81.6707	97.138	10.7006	76.3317	70.0231	radar_62_20250819_165153.pcap	ice
82.6282	98.7564	11.285	76.8651	69.867	radar_63_20250717_142633.pcap	ice
82.4178	96.1914	9.09053	79.0733	70.0866	radar_63_20250819_160956.pcap	ice
81.3843	96.9003	10.7511	76.0777	69.5192	radar_63_20250819_165206.pcap	ice
82.6177	98.7721	11.314	76.8616	69.8371	radar_64_20250717_142646.pcap	ice
82.4096	96.1829	9.09073	79.0753	70.0958	radar_64_20250819_161010.pcap	ice
81.3975	96.9105	10.7469	76.0913	69.5782	radar_64_20250819_165220.pcap	ice
82.6061	98.7842	11.3407	76.8604	69.7663	radar_65_20250717_142700.pcap	ice
82.417	96.1818	9.07958	79.0811	70.1433	radar_65_20250819_161023.pcap	ice
81.7154	97.1737	10.692	76.3584	70.12	radar_65_20250819_165234.pcap	ice
82.6407	98.7974	11.3207	76.8791	69.8242	radar_66_20250717_142714.pcap	ice
82.4187	96.1871	9.08526	79.0783	70.102	radar_66_20250819_161037.pcap	ice
81.7245	97.1837	10.691	76.362	70.1504	radar_66_20250819_165247.pcap	ice
82.6023	98.8053	11.3719	76.8893	69.7354	radar_67_20250717_142727.pcap	ice
82.4275	96.1876	9.07506	79.0845	70.1515	radar_67_20250819_161051.pcap	ice
81.7301	97.187	10.6893	76.364	70.1577	radar_67_20250819_165301.pcap	ice
82.6132	98.8073	11.3624	76.89	69.7417	radar_68_20250717_142741.pcap	ice
82.428	96.1953	9.08368	79.0917	70.1269	radar_68_20250819_161104.pcap	ice
81.7324	97.1794	10.6781	76.3424	70.224	radar_68_20250819_165315.pcap	ice
82.6356	98.8235	11.3588	76.8999	69.7661	radar_69_20250717_142755.pcap	ice
82.4264	96.19	9.08059	79.0955	70.1393	radar_69_20250819_161118.pcap	ice
81.7191	97.1809	10.692	76.3319	70.1431	radar_69_20250819_165328.pcap	ice
80.2722	94.1401	9.82532	77.009	65.9877	radar_6_20250702_134945.pcap	ice
79.5934	93.8806	9.87953	76.4268	66.8465	radar_6_20250703_141547.pcap	ice
79.5316	92.627	8.86142	76.8325	67.8344	radar_6_20250703_142422.pcap	ice
81.9824	96.6144	10.438	79.1112	68.1294	radar_6_20250703_143134.pcap	ice
78.7561	90.7252	7.51957	76.5208	69.5862	radar_6_20250704_150543.pcap	ice
83.0469	98.195	11.0731	81.269	67.642	radar_6_20250704_151256.pcap	ice
77.7828	86.2254	6.4214	76.4605	66.8988	radar_6_20250704_152051.pcap	ice
84.0285	101.045	12.6324	80.9473	65.7588	radar_6_20250709_133431.pcap	ice
76.7655	87.7068	7.2759	76.7194	66.4642	radar_6_20250709_134200.pcap	ice
82.0703	97.9082	10.9344	76.6278	70.9887	radar_6_20250709_134915.pcap	ice
82.336	98.1436	11.1682	76.9452	67.9331	radar_6_20250717_141333.pcap	ice
82.1665	95.781	8.96348	79.1244	70.109	radar_6_20250819_155657.pcap	ice
81.2083	95.7825	9.89922	76.1511	70.7866	radar_6_20250819_163907.pcap	ice
70.6446	82.6788	8.4125	70.4685	58.4868	radar_70_20250717_133740.pcap	ice
82.6336	98.8385	11.3751	76.9019	69.7959	radar_70_20250717_142809.pcap	ice
82.4144	96.182	9.08501	79.0659	70.0919	radar_70_20250819_161132.pcap	ice
81.431	96.9345	10.7354	76.0799	69.6696	radar_70_20250819_165342.pcap	ice
77.6831	92.2658	10.5935	76.8572	62.8637	radar_71_20250717_133754.pcap	ice
82.6338	98.8403	11.378	76.8957	69.7794	radar_71_20250717_142822.pcap	ice
82.4196	96.1716	9.06947	79.09	70.14	radar_71_20250819_161145.pcap	ice
81.7401	97.1907	10.6828	76.3622	70.1984	radar_71_20250819_165356.pcap	ice
81.3547	95.7642	9.88999	78.5369	70.3191	radar_72_20250717_133808.pcap	ice
82.662	98.8529	11.363	76.9122	69.7623	radar_72_20250717_142836.pcap	ice
82.4258	96.1782	9.07002	79.0864	70.1347	radar_72_20250819_161159.pcap	ice
81.7395	97.1927	10.684	76.3353	70.2023	radar_72_20250819_165409.pcap	ice
81.4434	95.9074	9.93107	78.5456	70.4302	radar_73_20250717_133821.pcap	ice
82.6617	98.8567	11.366	76.907	69.7765	radar_73_20250717_142850.pcap	ice
82.4288	96.1785	9.06745	79.0858	70.1277	radar_73_20250819_161213.pcap	ice
81.7588	97.1977	10.6717	76.3714	70.2616	radar_73_20250819_165423.pcap	ice
81.5212	96.0045	9.93691	78.5495	70.4612	radar_74_20250717_133835.pcap	ice
82.6781	98.868	11.3616	76.9133	69.7841	radar_74_20250717_142903.pcap	ice
82.4358	96.1929	9.07226	79.0743	70.1267	radar_74_20250819_161226.pcap	ice
81.7559	97.2014	10.6775	76.3661	70.2468	radar_74_20250819_165437.pcap	ice
81.5624	96.0496	9.9407	78.5883	70.512	radar_75_20250717_133849.pcap	ice
82.6641	98.8733	11.3867	76.9269	69.7347	radar_75_20250717_142917.pcap	ice
82.431	96.186	9.07136	79.0914	70.1376	radar_75_20250819_161240.pcap	ice
81.7608	97.1983	10.669	76.3617	70.2878	radar_75_20250819_165450.pcap	ice
81.4963	95.9867	9.9394	78.4955	70.3871	radar_76_20250717_133902.pcap	ice
82.6828	98.8809	11.3714	76.9127	69.7646	radar_76_20250717_142931.pcap	ice
82.4409	96.179	9.05422	79.0907	70.1732	radar_76_20250819_161254.pcap	ice
81.7794	97.2079	10.6612	76.3677	70.3306	radar_76_20250819_165504.pcap	ice
81.6289	96.1319	9.94979	78.6209	70.5541	radar_77_20250717_133916.pcap	ice
82.6898	98.8855	11.3694	76.9227	69.7479	radar_77_20250717_142944.pcap	ice
82.4356	96.1765	9.05721	79.0821	70.1559	radar_77_20250819_161307.pcap	ice
81.7942	97.2208	10.6568	76.36	70.4018	radar_77_20250819_165518.pcap	ice
81.6874	96.1713	9.93277	78.6837	70.5774	radar_78_20250717_133930.pcap	ice
82.6918	98.8908	11.3751	76.9209	69.7516	radar_78_20250717_142958.pcap	ice
82.426	96.1725	9.06441	79.0866	70.1318	radar_78_20250819_161321.pcap	ice
81.776	97.2123	10.6666	76.3598	70.331	radar_78_20250819_165531.pcap	ice
81.7295	96.2037	9.91868	78.6921	70.6325	radar_79_20250717_133943.pcap	ice
82.6967	98.8955	11.3777	76.9359	69.6934	radar_79_20250717_143012.pcap	ice
82.43	96.1763	9.06212	79.0744	70.134	radar_79_20250819_161335.pcap	ice
81.7809	97.2122	10.6618	76.3512	70.35	radar_79_20250819_165545.pcap	ice
80.2661	94.1463	9.82839	76.9763	65.9983	radar_7_20250702_135009.pcap	ice
80.0139	94.3944	9.94857	76.7175	67.1022	radar_7_20250703_141600.pcap	ice
79.6504	92.8341	8.90161	76.7567	67.9551	radar_7_20250703_142436.pcap	ice
82.3322	96.9156	10.4056	79.5797	68.5423	radar_7_20250703_143148.pcap	ice
79.0863	91.0097	7.48515	76.8422	70.0877	radar_7_20250704_150556.pcap	ice
83.0737	98.2845	11.15	81.3438	67.4262	radar_7_20250704_151310.pcap	ice
77.7518	86.1317	6.42553	76.4454	66.82	radar_7_20250704_152105.pcap	ice
84.0054	100.994	12.5846	80.7846	65.8892	radar_7_20250709_133445.pcap	ice
77.2396	88.7741	7.67855	76.66	66.5681	radar_7_20250709_134214.pcap	ice
82.3067	98.3267	11.0834	76.6556	70.9852	radar_7_20250709_134929.pcap	ice
82.3883	98.1732	11.1413	76.977	68.1009	radar_7_20250717_141347.pcap	ice
82.2043	95.8257	8.96751	79.1397	70.1401	radar_7_20250819_155710.pcap	ice
81.2227	95.8014	9.90217	76.1424	70.8232	radar_7_20250819_163921.pcap	ice
79.6221	94.109	9.92966	76.6238	68.4854	radar_80_20250717_133957.pcap	ice
82.4412	96.1937	9.06733	79.0885	70.156	radar_80_20250819_161348.pcap	ice
81.7895	97.2191	10.6588	76.3489	70.3902	radar_80_20250819_165559.pcap	ice
79.6842	94.1485	9.90871	76.6446	68.4978	radar_81_20250717_134011.pcap	ice
82.4389	96.1819	9.06167	79.112	70.1302	radar_81_20250819_161402.pcap	ice
81.7951	97.2122	10.6486	76.3759	70.4127	radar_81_20250819_165613.pcap	ice
79.7213	94.176	9.89703	76.6853	68.5726	radar_82_20250717_134024.pcap	ice
82.4338	96.1725	9.05414	79.0835	70.164	radar_82_20250819_161416.pcap	ice
81.4994	96.9713	10.7018	76.1046	69.9362	radar_82_20250819_165626.pcap	ice
79.7215	94.1825	9.89789	76.6751	68.5759	radar_83_20250717_134038.pcap	ice
82.429	96.1605	9.04861	79.1017	70.1562	radar_83_20250819_161429.pcap	ice
81.7978	97.2238	10.656	76.3617	70.3992	radar_83_20250819_165640.pcap	ice
79.7501	94.2036	9.88947	76.7113	68.6266	radar_84_20250717_134052.pcap	ice
82.4257	96.161	9.05228	79.0939	70.149	radar_84_20250819_161443.pcap	ice
81.8081	97.2297	10.6501	76.3483	70.4608	radar_84_20250819_165654.pcap	ice
79.7641	94.2179	9.88703	76.7279	68.6053	radar_85_20250717_134105.pcap	ice
82.434	96.1692	9.05021	79.0926	70.1687	radar_85_20250819_161457.pcap	ice
81.808	97.2209	10.6423	76.346	70.4839	radar_85_20250819_165707.pcap	ice
79.7738	94.2395	9.8967	76.749	68.6317	radar_86_20250717_134119.pcap	ice
82.4353	96.17	9.05211	79.0865	70.1355	radar_86_20250819_161510.pcap	ice
81.5135	96.9789	10.6945	76.1017	69.9961	radar_86_20250819_165721.pcap	ice
79.8027	94.2593	9.88284	76.7706	68.6914	radar_87_20250717_134133.pcap	ice
82.431	96.1614	9.04671	79.0878	70.1596	radar_87_20250819_161524.pcap	ice
81.8018	97.2284	10.6558	76.3648	70.4305	radar_87_20250819_165735.pcap	ice
79.5725	94.0262	9.88136	76.552	68.347	radar_88_20250717_134146.pcap	ice
82.4344	96.1572	9.03763	79.0889	70.1916	radar_88_20250819_161538.pcap	ice
81.8235	97.2315	10.6376	76.3571	70.5014	radar_88_20250819_165748.pcap	ice
79.8364	94.298	9.8842	76.8301	68.711	radar_89_20250717_134200.pcap	ice
82.4326	96.1682	9.05124	79.0981	70.1541	radar_89_20250819_161552.pcap	ice
81.8222	97.2395	10.6446	76.3472	70.5105	radar_89_20250819_165802.pcap	ice
80.2663	94.1565	9.8417	77.008	65.9601	radar_8_20250702_135034.pcap	ice
80.097	94.5351	9.98747	76.6464	67.0645	radar_8_20250703_141614.pcap	ice
79.7617	93.0291	8.93952	76.7076	68.0157	radar_8_20250703_142449.pcap	ice
82.3702	96.9562	10.4058	79.6051	68.5778	radar_8_20250703_143201.pcap	ice
78.7924	90.7379	7.50711	76.5318	69.6285	radar_8_20250704_150610.pcap	ice
83.0812	98.3111	11.1915	81.4207	67.232	radar_8_20250704_151324.pcap	ice
77.7717	86.0297	6.44356	76.4548	66.8253	radar_8_20250704_152119.pcap	ice
83.9812	100.935	12.5233	80.5835	66.0621	radar_8_20250709_133459.pcap	ice
77.6691	89.7314	8.05027	76.5977	66.6343	radar_8_20250709_134227.pcap	ice
82.4793	98.6851	11.234	76.6641	71.0132	radar_8_20250709_134943.pcap	ice
82.4131	98.1961	11.1351	76.9743	68.1706	radar_8_20250717_141400.pcap	ice
82.2315	95.8769	8.98794	79.1378	70.1388	radar_8_20250819_155724.pcap	ice
81.2301	95.8022	9.89781	76.1781	70.8178	radar_8_20250819_163934.pcap	ice
79.8377	94.3099	9.89093	76.8441	68.7038	radar_90_20250717_134214.pcap	ice
82.4236	96.1586	9.05032	79.11	70.135	radar_90_20250819_161605.pcap	ice
81.8305	97.2414	10.6382	76.3362	70.5427	radar_90_20250819_165816.pcap	ice
79.8596	94.3287	9.88526	76.8565	68.7265	radar_91_20250717_134227.pcap	ice
82.4289	96.1702	9.05615	79.102	70.1332	radar_91_20250819_161619.pcap	ice
81.8256	97.2468	10.6479	76.3586	70.5108	radar_91_20250819_165829.pcap	ice
79.8684	94.3582	9.90129	76.8853	68.7293	radar_92_20250717_134241.pcap	ice
82.4427	96.1821	9.05199	79.0964	70.1674	radar_92_20250819_161633.pcap	ice
81.8425	97.2484	10.6334	76.3501	70.594	radar_92_20250819_165843.pcap	ice
79.6456	94.1156	9.88286	76.652	68.4074	radar_93_20250717_134255.pcap	ice
82.4414	96.1739	9.04702	79.1109	70.1651	radar_93_20250819_161646.pcap	ice
81.8324	97.2474	10.6418	76.3501	70.5448	radar_93_20250819_165857.pcap	ice
79.6558	94.1309	9.88241	76.6575	68.4317	radar_94_20250717_134309.pcap	ice
82.3789	95.21	8.70845	80.6782	70.4315	radar_94_20250819_161700.pcap	ice
81.8277	97.2458	10.6449	76.3433	70.515	radar_94_20250819_165910.pcap	ice
79.9061	94.3998	9.89674	76.9466	68.8046	radar_95_20250717_134322.pcap	ice
83.2905	96.226	8.79559	81.6281	70.9564	radar_95_20250819_161714.pcap	ice
81.8499	97.2511	10.6278	76.3488	70.6317	radar_95_20250819_165924.pcap	ice
79.6712	94.1595	9.89162	76.694	68.4443	radar_96_20250717_134336.pcap	ice
83.1124	96.1557	8.9022	81.3984	70.4438	radar_96_20250819_161727.pcap	ice
81.8416	97.2542	10.6396	76.3531	70.5579	radar_96_20250819_165938.pcap	ice
79.6837	94.1782	9.89504	76.7077	68.4432	radar_97_20250717_134350.pcap	ice
83.1245	96.2098	8.94316	81.3923	70.3473	radar_97_20250819_161741.pcap	ice
81.839	97.2618	10.6497	76.3684	70.5186	radar_97_20250819_165951.pcap	ice
79.6899	94.1906	9.89811	76.7341	68.4561	radar_98_20250717_134403.pcap	ice
83.144	96.2312	8.94559	81.4136	70.3726	radar_98_20250819_161755.pcap	ice
81.8549	97.2729	10.6428	76.3483	70.5867	radar_98_20250819_170005.pcap	ice
79.9122	94.4239	9.90547	77.0009	68.8666	radar_99_20250717_134417.pcap	ice
83.1405	96.2496	8.96614	81.3912	70.3215	radar_99_20250819_161808.pcap	ice
81.8548	97.2757	10.6466	76.3681	70.5625	radar_99_20250819_170019.pcap	ice
80.2655	94.1754	9.8641	77.0093	65.8979	radar_9_20250702_135100.pcap	ice
80.1494	94.6362	10.0244	76.6107	66.99	radar_9_20250703_141628.pcap	ice
79.8488	93.1794	8.96362	76.7051	68.0916	radar_9_20250703_142503.pcap	ice
82.3911	96.9901	10.4153	79.617	68.5886	radar_9_20250703_143215.pcap	ice
78.8014	90.7457	7.5114	76.5689	69.6326	radar_9_20250704_150624.pcap	ice
83.4593	98.6925	11.1965	81.8466	67.6639	radar_9_20250704_151337.pcap	ice
77.785	85.934	6.44573	76.4436	66.839	radar_9_20250704_152133.pcap	ice
83.9384	100.845	12.4519	80.3581	66.2473	radar_9_20250709_133512.pcap	ice
78.0871	90.6059	8.39204	76.6383	66.7167	radar_9_20250709_134241.pcap	ice
82.6562	99.0194	11.3616	76.6706	71.0675	radar_9_20250709_134956.pcap	ice
82.4529	98.2163	11.1113	76.9924	68.3115	radar_9_20250717_141414.pcap	ice
82.2659	95.9241	8.99917	79.1751	70.1734	radar_9_20250819_155738.pcap	ice
[truncated: 4,001 more rows]
